# Supplementary material for: Automated fragment formula annotation for electron ionisation, high resolution mass spectrometry: application to atmospheric measurements of halocarbons
Source: J Cheminform. 2021 Oct 4;13:78. doi: 10.1186/s13321-021-00544-w (PMC8491408; doi:10.1186/s13321-021-00544-w)
Supplement: Supplementary file 2 — Additional file 2. Zip file containing all input mass spectral data for ALPINAC, for the training and validation sets. There is one text file per compound. [file 13321_2021_544_MOESM2_ESM.zip]

Archive with 60 entries (60 files):
- 190424.0810.tank.3.frag.val_HFC134a.txt
- 190424.0810.tank.3.frag.val_HFC143a.txt
- 190424.0810.tank.3.frag.val_HFC152.txt
- 190424.0810.tank.3.frag.val_HFC227ea.txt
- 190424.0810.tank.3.frag.val_HFC236cb.txt
- 190424.0810.tank.3.frag.val_HFC236ea.txt
- 190424.0810.tank.3.frag.val_HFC245fa.txt
- 190424.0810.tank.3.frag.val_HFC41.txt
- 190424.0810.tank.3.frag.val_HFC4310mee.txt
- 190425.1731.tank.3.frag.val_HFC125.txt
- 190425.1731.tank.3.frag.val_HFC134.txt
- 190425.1731.tank.3.frag.val_HFC143.txt
- 190425.1731.tank.3.frag.val_HFC152a.txt
- 190425.1731.tank.3.frag.val_HFC23.txt
- 190425.1731.tank.3.frag.val_HFC236fa.txt
- 190425.1731.tank.3.frag.val_HFC245ca.txt
- 190425.1731.tank.3.frag.val_HFC32.txt
- 190425.1731.tank.3.frag.val_HFC365mfc.txt
- 200224.0907.tank.5.frag.val_hexachlorobutadiene.txt
- 200224.0907.tank.5.frag.val_TCHFB.txt
- 200602.1550.std.7.frag.train_C2Cl4.txt
- 200602.1550.std.7.frag.train_C2H6.txt
- 200602.1550.std.7.frag.train_C2HCl3.txt
- 200602.1550.std.7.frag.train_C3H8.txt
- 200602.1550.std.7.frag.train_C6F14.txt
- 200602.1550.std.7.frag.train_C6H6.txt
- 200602.1550.std.7.frag.train_C7H8.txt
- 200602.1550.std.7.frag.train_CCl4.txt
- 200602.1550.std.7.frag.train_CFC11.txt
- 200602.1550.std.7.frag.train_CFC113.txt
- 200602.1550.std.7.frag.train_CFC114.txt
- 200602.1550.std.7.frag.train_CFC115.txt
- 200602.1550.std.7.frag.train_CFC12.txt
- 200602.1550.std.7.frag.train_CFC13.txt
- 200602.1550.std.7.frag.train_CH2Br2.txt
- 200602.1550.std.7.frag.train_CH2Cl2.txt
- 200602.1550.std.7.frag.train_CH3Br.txt
- 200602.1550.std.7.frag.train_CH3Cl.txt
- 200602.1550.std.7.frag.train_CH3I.txt
- 200602.1550.std.7.frag.train_CHCl3.txt
- 200602.1550.std.7.frag.train_COS.txt
- 200602.1550.std.7.frag.train_Halon1211.txt
- 200602.1550.std.7.frag.train_Halon1301.txt
- 200602.1550.std.7.frag.train_HCFC124.txt
- 200602.1550.std.7.frag.train_HCFC141b.txt
- 200602.1550.std.7.frag.train_HCFC142b.txt
- 200602.1550.std.7.frag.train_HCFC22.txt
- 200602.1550.std.7.frag.train_PFC116.txt
- 200602.1550.std.7.frag.train_PFC218.txt
- 200602.1550.std.7.frag.train_PFCc318.txt
- 200602.1550.std.7.frag.train_SF6.txt
- 200602.1550.std.7.frag.val_HCFO1233zdE.txt
- 200602.1550.std.7.frag.val_HFO1234yf.txt
- 200602.1550.std.7.frag.val_HFO1234zeE.txt
- 200714.2200.cal6L.7.frag.train_CF4.txt
- 200714.2200.cal6L.7.frag.train_Halon2402.txt
- 200714.2200.cal6L.7.frag.train_NF3.txt
- 200714.2200.cal6L.7.frag.train_SF5CF3.txt
- 200714.2200.cal6L.7.frag.train_SO2F2.txt
- COPYRIGHT.txt
