# Supplementary material for: Automated fragment formula annotation for electron ionisation, high resolution mass spectrometry: application to atmospheric measurements of halocarbons
Source: J Cheminform. 2021 Oct 4;13:78. doi: 10.1186/s13321-021-00544-w (PMC8491408; doi:10.1186/s13321-021-00544-w)
Supplement: Supplementary file 2 — Additional file 2. Zip file containing all input mass spectral data for ALPINAC, for the training and validation sets. There is one text file per compound. [file 13321_2021_544_MOESM2_ESM.zip › 190424.0810.tank.3.frag.val_HFC41.txt]

RT	mass	mass_u_ppm	mass_cal_u_ppm	area	area_u	peak_width	peak_alpha	compound_bin	LOD	SN	Ionisation
1386.84	30.9989436	15.7	32.26	1219.16	19.16	0.00302	0.6	0	30.52	39.95	EI
1386.88	33.0146919	3.76	30.29	18233.74	78.88	0.00319	0.6	0	682.92	26.7	EI
1386.89	34.0223798	2.9	29.39	20007.33	132.25	0.00328	0.6	0	625.76	31.97	EI
1386.79	35.0257425	26.28	28.55	160.96	10.8	0.00336	0.6	0	19.53	8.24	EI
