# Supplementary material for: Automated fragment formula annotation for electron ionisation, high resolution mass spectrometry: application to atmospheric measurements of halocarbons
Source: J Cheminform. 2021 Oct 4;13:78. doi: 10.1186/s13321-021-00544-w (PMC8491408; doi:10.1186/s13321-021-00544-w)
Supplement: Supplementary file 2 — Additional file 2. Zip file containing all input mass spectral data for ALPINAC, for the training and validation sets. There is one text file per compound. [file 13321_2021_544_MOESM2_ESM.zip › 190425.1731.tank.3.frag.val_HFC23.txt]

RT	mass	mass_u_ppm	mass_cal_u_ppm	area	area_u	peak_width	peak_alpha	compound_bin	LOD	SN	Ionisation
1303.33	30.9978903	7.57	9.46	5859.93	48	0.00291	0.6	0	77.17	75.94	EI
1303.33	49.9955743	9.54	5.87	3635.01	59.08	0.00453	0.6	0	35.14	103.46	EI
1303.33	51.003421	3.58	5.75	21680.48	121.06	0.00461	0.6	0	264.21	82.06	EI
1303.16	52.0067533	27.69	5.64	180.72	10.29	0.0047	0.6	0	30.45	5.93	EI
1303.32	68.993125	3.67	4.25	22715.96	120.84	0.00614	0.6	0	274.61	82.72	EI
1303.17	69.9967606	22.66	4.13	227.47	11.92	0.00623	0.6	0	47.91	4.75	EI
