# Supplementary material for: Automated fragment formula annotation for electron ionisation, high resolution mass spectrometry: application to atmospheric measurements of halocarbons
Source: J Cheminform. 2021 Oct 4;13:78. doi: 10.1186/s13321-021-00544-w (PMC8491408; doi:10.1186/s13321-021-00544-w)
Supplement: Supplementary file 2 — Additional file 2. Zip file containing all input mass spectral data for ALPINAC, for the training and validation sets. There is one text file per compound. [file 13321_2021_544_MOESM2_ESM.zip › 190425.1731.tank.3.frag.val_HFC32.txt]

RT	mass	mass_u_ppm	mass_cal_u_ppm	area	area_u	peak_width	peak_alpha	compound_bin	LOD	SN	Ionisation
1375.77	49.9957806	12.14	5.87	959.45	24.14	0.00453	0.6	0	19.21	49.95	EI
1375.8	30.9978597	7.16	9.46	4482.25	53.8	0.00291	0.6	0	126.23	35.51	EI
1375.79	51.0033174	3.27	5.75	20650.91	111.55	0.00461	0.6	0	623.53	33.12	EI
1375.79	52.0107547	11.88	5.64	2100.73	45.93	0.0047	0.6	0	37.67	55.77	EI
1375.8	33.0136647	4.38	8.88	14220.84	99.42	0.00308	0.6	0	400.83	35.48	EI
1375.61	34.0166418	50.64	8.62	130.12	8.4	0.00317	0.6	0	13.47	9.66	EI
