# Supplementary material for: Automated fragment formula annotation for electron ionisation, high resolution mass spectrometry: application to atmospheric measurements of halocarbons
Source: J Cheminform. 2021 Oct 4;13:78. doi: 10.1186/s13321-021-00544-w (PMC8491408; doi:10.1186/s13321-021-00544-w)
Supplement: Supplementary file 2 — Additional file 2. Zip file containing all input mass spectral data for ALPINAC, for the training and validation sets. There is one text file per compound. [file 13321_2021_544_MOESM2_ESM.zip › 200602.1550.std.7.frag.train_C2H6.txt]

RT	mass	mass_u_ppm	mass_cal_u_ppm	area	area_u	peak_width	peak_alpha	compound_bin	LOD	SN	Ionisation
1275.54	28.0303309	6.06	2.52	799697.83	3280.18	0.00384	0.6	0	46392.7	17.24	EI
1275.58	29.0378048	2.77	3	209165.62	1731.34	0.00394	0.6	0	1390.02	150.48	EI
1275.58	30.0458923	1.88	3.45	266008.67	2236.14	0.00404	0.6	0	1196.19	222.38	EI
1275.58	27.0223337	1.7	2.6	213036.96	1938.26	0.00374	0.6	0	1099.22	193.81	EI
1275.6	31.0494122	10.58	3.87	7055.63	122.06	0.00414	0.6	0	237.83	29.67	EI
1275.61	26.014517	2.59	2.7	92527.35	630.27	0.00364	0.6	0	1869.52	49.49	EI
