# Supplementary material for: Automated fragment formula annotation for electron ionisation, high resolution mass spectrometry: application to atmospheric measurements of halocarbons
Source: J Cheminform. 2021 Oct 4;13:78. doi: 10.1186/s13321-021-00544-w (PMC8491408; doi:10.1186/s13321-021-00544-w)
Supplement: Supplementary file 2 — Additional file 2. Zip file containing all input mass spectral data for ALPINAC, for the training and validation sets. There is one text file per compound. [file 13321_2021_544_MOESM2_ESM.zip › 200602.1550.std.7.frag.train_CFC13.txt]

RT	mass	mass_u_ppm	mass_cal_u_ppm	area	area_u	peak_width	peak_alpha	compound_bin	LOD	SN	Ionisation
1297.57	34.9678668	9.58	6.22	279.1	40.24	0.00452	0.6	0	205.47	1.36	EI
1298.2	36.9648881	23.09	7.05	277.53	21.5	0.00472	0.6	0	117.36	2.36	EI
1298.25	49.9955742	15.87	3.28	1100.23	35.44	0.006	0.6	0	125.39	8.77	EI
1298	68.9931262	3.99	3.98	12124.52	156.22	0.00786	0.6	0	6604.8	1.84	EI
1297.83	69.9961251	41.89	3.96	76.02	10.91	0.00796	0.6	0	49.95	1.52	EI
1297.94	84.9635156	11.75	3.72	3606.43	77.49	0.00943	0.6	0	26.09	138.25	EI
1298.11	86.9604705	19.81	3.69	1030.88	38.98	0.00963	0.6	0	69.69	14.79	EI
