# Supplementary material for: Automated fragment formula annotation for electron ionisation, high resolution mass spectrometry: application to atmospheric measurements of halocarbons
Source: J Cheminform. 2021 Oct 4;13:78. doi: 10.1186/s13321-021-00544-w (PMC8491408; doi:10.1186/s13321-021-00544-w)
Supplement: Supplementary file 2 — Additional file 2. Zip file containing all input mass spectral data for ALPINAC, for the training and validation sets. There is one text file per compound. [file 13321_2021_544_MOESM2_ESM.zip › 200602.1550.std.7.frag.train_CH3I.txt]

RT	mass	mass_u_ppm	mass_cal_u_ppm	area	area_u	peak_width	peak_alpha	compound_bin	LOD	SN	Ionisation
1616.21	138.9019965	35.11	1.2	68.36	6.91	0.01473	0.6	0	8.8	7.77	EI
1616.26	140.918342	32.34	0.9	271.29	12.85	0.01493	0.6	0	27.15	9.99	EI
1616.29	126.9018977	14.43	2.57	834.42	20.75	0.01355	0.6	0	52.26	15.97	EI
1616.34	141.9255751	13.87	0.75	2441.08	56.46	0.01503	0.6	0	36.93	66.1	EI
