# Supplementary material for: Automated fragment formula annotation for electron ionisation, high resolution mass spectrometry: application to atmospheric measurements of halocarbons
Source: J Cheminform. 2021 Oct 4;13:78. doi: 10.1186/s13321-021-00544-w (PMC8491408; doi:10.1186/s13321-021-00544-w)
Supplement: Supplementary file 2 — Additional file 2. Zip file containing all input mass spectral data for ALPINAC, for the training and validation sets. There is one text file per compound. [file 13321_2021_544_MOESM2_ESM.zip › 200602.1550.std.7.frag.train_HCFC124.txt]

RT	mass	mass_u_ppm	mass_cal_u_ppm	area	area_u	peak_width	peak_alpha	compound_bin	LOD	SN	Ionisation
1540.79	51.0037891	17.99	3.33	1534.88	40.62	0.0061	0.6	0	68.92	22.27	EI
1541.14	66.9733409	10.83	3.92	2429.79	53.47	0.00767	0.6	0	33.83	71.81	EI
1540.93	68.9930412	7.28	3.98	1219.98	112.63	0.00786	0.6	0	796.15	1.53	EI
1541.14	81.9988116	38.7	3.76	49.94	11.32	0.00914	0.6	0	25.78	1.94	EI
1540.75	100.9991478	11.91	3.79	2624.24	63.12	0.01101	0.6	0	72.31	36.29	EI
1541.01	116.9716473	29.34	2.89	714.39	33.81	0.01258	0.6	0	48.01	14.88	EI
1541.09	135.9657039	43.19	1.65	76.49	16.84	0.01444	0.6	0	67.12	1.14	EI
