# Supplementary material for: Automated fragment formula annotation for electron ionisation, high resolution mass spectrometry: application to atmospheric measurements of halocarbons
Source: J Cheminform. 2021 Oct 4;13:78. doi: 10.1186/s13321-021-00544-w (PMC8491408; doi:10.1186/s13321-021-00544-w)
Supplement: Supplementary file 2 — Additional file 2. Zip file containing all input mass spectral data for ALPINAC, for the training and validation sets. There is one text file per compound. [file 13321_2021_544_MOESM2_ESM.zip › 200602.1550.std.7.frag.train_PFC116.txt]

RT	mass	mass_u_ppm	mass_cal_u_ppm	area	area_u	peak_width	peak_alpha	compound_bin	LOD	SN	Ionisation
1280.49	119.9951617	47.82	2.76	71.99	8.89	0.01287	0.6	0	26.16	2.75	EI
1280.81	30.9972997	39.28	3.85	352.55	18.34	0.00413	0.6	0	63.18	5.58	EI
1280.95	118.9897319	8.1	2.79	5116.56	89.96	0.01277	0.6	0	433.43	11.8	EI
1280.96	69.994411	26.4	3.96	47.66	16.21	0.00796	0.6	0	27.02	1.76	EI
1280.99	68.9931925	4.94	3.98	7714	183.75	0.00786	0.6	0	1625.14	4.75	EI
1281.01	49.9949689	42.3	3.28	232.89	22.98	0.006	0.6	0	22.11	10.53	EI
