# Supplementary material for: Automated fragment formula annotation for electron ionisation, high resolution mass spectrometry: application to atmospheric measurements of halocarbons
Source: J Cheminform. 2021 Oct 4;13:78. doi: 10.1186/s13321-021-00544-w (PMC8491408; doi:10.1186/s13321-021-00544-w)
Supplement: Supplementary file 2 — Additional file 2. Zip file containing all input mass spectral data for ALPINAC, for the training and validation sets. There is one text file per compound. [file 13321_2021_544_MOESM2_ESM.zip › 200602.1550.std.7.frag.train_PFC218.txt]

RT	mass	mass_u_ppm	mass_cal_u_ppm	area	area_u	peak_width	peak_alpha	compound_bin	LOD	SN	Ionisation
1381.05	169.9870104	34.75	1.53	27.71	10.07	0.01778	0.6	0	17.18	1.61	EI
1381.22	168.9868778	8.82	1.51	2296.02	85.97	0.01768	0.6	0	208.3	11.02	EI
1381.28	68.9932673	5.04	3.98	6508.08	125.89	0.00786	0.6	0	644.35	10.1	EI
1381.37	69.9969732	40.63	3.96	43.6	11.74	0.00796	0.6	0	39.22	1.11	EI
1381.39	99.9915836	10.57	3.86	469.36	28.79	0.01091	0.6	0	209.88	2.24	EI
1381.45	118.9896654	13.46	2.79	661.7	48.54	0.01277	0.6	0	170.5	3.88	EI
