# Supplementary material for: Automated fragment formula annotation for electron ionisation, high resolution mass spectrometry: application to atmospheric measurements of halocarbons
Source: J Cheminform. 2021 Oct 4;13:78. doi: 10.1186/s13321-021-00544-w (PMC8491408; doi:10.1186/s13321-021-00544-w)
Supplement: Supplementary file 2 — Additional file 2. Zip file containing all input mass spectral data for ALPINAC, for the training and validation sets. There is one text file per compound. [file 13321_2021_544_MOESM2_ESM.zip › 200714.2200.cal6L.7.frag.train_SF5CF3.txt]

RT	mass	mass_u_ppm	mass_cal_u_ppm	area	area_u	peak_width	peak_alpha	compound_bin	LOD	SN	Ionisation
1421.46	68.9930236	4.91	3.98	3655.41	186.64	0.00776	0.6	0	404.07	9.05	EI
1421.69	69.9658619	62.1	3.97	204.95	14.56	0.00785	0.6	0	75.72	2.71	EI
1421.36	88.9648743	19.74	3.81	1498.33	35.73	0.00951	0.6	0	151.08	9.92	EI
1421.2	90.9594889	80.25	3.8	29.36	7.23	0.00968	0.6	0	7.02	4.18	EI
1421.2	107.9638232	48.11	5.88	45.48	10.07	0.01117	0.6	0	11.45	3.97	EI
1421.6	126.9603465	28.93	4.16	508.61	27.03	0.01283	0.6	0	14.44	35.22	EI
