# Supplementary material for: Automated fragment formula annotation for electron ionisation, high resolution mass spectrometry: application to atmospheric measurements of halocarbons
Source: J Cheminform. 2021 Oct 4;13:78. doi: 10.1186/s13321-021-00544-w (PMC8491408; doi:10.1186/s13321-021-00544-w)
Supplement: Supplementary file 2 — Additional file 2. Zip file containing all input mass spectral data for ALPINAC, for the training and validation sets. There is one text file per compound. [file 13321_2021_544_MOESM2_ESM.zip › 200714.2200.cal6L.7.frag.train_SO2F2.txt]

RT	mass	mass_u_ppm	mass_cal_u_ppm	area	area_u	peak_width	peak_alpha	compound_bin	LOD	SN	Ionisation
1385.29	101.9549639	41.35	5.8	98.43	14.15	0.01064	0.6	0	52.29	1.88	EI
1385.4	82.9573635	47.91	3.86	172.95	13.96	0.00898	0.6	0	36.3	4.76	EI
1385.47	66.963061	44.92	4.04	23.81	10	0.00758	0.6	0	20.05	1.19	EI
