# Supplementary material for: Automated fragment formula annotation for electron ionisation, high resolution mass spectrometry: application to atmospheric measurements of halocarbons
Source: J Cheminform. 2021 Oct 4;13:78. doi: 10.1186/s13321-021-00544-w (PMC8491408; doi:10.1186/s13321-021-00544-w)
Supplement: Supplementary file 3 — Additional file 3. Zip file containing all output formulae produced by ALPINAC, for the training and validation sets, using the default settings. There is one text file per compound. [file 13321_2021_544_MOESM3_ESM.zip]

Archive with 59 entries (59 files):
- 190424.0810.tank.3.frag.val_HFC134a.comp.1478.65_0.txt
- 190424.0810.tank.3.frag.val_HFC143a.comp.1426.26_0.txt
- 190424.0810.tank.3.frag.val_HFC152.comp.1635.34_0.txt
- 190424.0810.tank.3.frag.val_HFC227ea.comp.1514.40_0.txt
- 190424.0810.tank.3.frag.val_HFC236cb.comp.1556.04_0.txt
- 190424.0810.tank.3.frag.val_HFC236ea.comp.1585.39_0.txt
- 190424.0810.tank.3.frag.val_HFC245fa.comp.1604.00_0.txt
- 190424.0810.tank.3.frag.val_HFC41.comp.1386.89_0.txt
- 190424.0810.tank.3.frag.val_HFC4310mee.comp.1747.78_0.txt
- 190425.1731.tank.3.frag.val_HFC125.comp.1418.06_0.txt
- 190425.1731.tank.3.frag.val_HFC134.comp.1501.26_0.txt
- 190425.1731.tank.3.frag.val_HFC143.comp.1554.70_0.txt
- 190425.1731.tank.3.frag.val_HFC152a.comp.1514.16_0.txt
- 190425.1731.tank.3.frag.val_HFC23.comp.1303.32_0.txt
- 190425.1731.tank.3.frag.val_HFC236fa.comp.1554.84_0.txt
- 190425.1731.tank.3.frag.val_HFC245ca.comp.1637.77_0.txt
- 190425.1731.tank.3.frag.val_HFC32.comp.1375.79_0.txt
- 190425.1731.tank.3.frag.val_HFC365mfc.comp.1723.64_0.txt
- 200224.0907.tank.5.frag.val_hexachlorobutadiene.comp.2630.69_0.txt
- 200224.0907.tank.5.frag.val_TCHFB.comp.1810.24_0.txt
- 200602.1550.std.7.frag.train_C2Cl4.comp.1856.84_0.txt
- 200602.1550.std.7.frag.train_C2H6.comp.1275.56_0.txt
- 200602.1550.std.7.frag.train_C2HCl3.comp.1745.06_0.txt
- 200602.1550.std.7.frag.train_C3H8.comp.1383.66_0.txt
- 200602.1550.std.7.frag.train_C6F14.comp.1625.41_0.txt
- 200602.1550.std.7.frag.train_C6H6.comp.1862.39_0.txt
- 200602.1550.std.7.frag.train_C7H8.comp.2178.57_0.txt
- 200602.1550.std.7.frag.train_CCl4.comp.1708.28_0.txt
- 200602.1550.std.7.frag.train_CFC11.comp.1572.09_0.txt
- 200602.1550.std.7.frag.train_CFC113.comp.1650.51_0.txt
- 200602.1550.std.7.frag.train_CFC114.comp.1536.43_0.txt
- 200602.1550.std.7.frag.train_CFC115.comp.1409.14_0.txt
- 200602.1550.std.7.frag.train_CFC12.comp.1441.60_0.txt
- 200602.1550.std.7.frag.train_CFC13.comp.1298.01_0.txt
- 200602.1550.std.7.frag.train_CH2Br2.comp.1790.97_0.txt
- 200602.1550.std.7.frag.train_CH2Cl2.comp.1626.37_0.txt
- 200602.1550.std.7.frag.train_CH3Br.comp.1549.64_0.txt
- 200602.1550.std.7.frag.train_CH3Cl.comp.1494.70_0.txt
- 200602.1550.std.7.frag.train_CH3I.comp.1616.32_0.txt
- 200602.1550.std.7.frag.train_CHCl3.comp.1690.65_0.txt
- 200602.1550.std.7.frag.train_COS.comp.1363.96_0.txt
- 200602.1550.std.7.frag.train_Halon1211.comp.1514.94_0.txt
- 200602.1550.std.7.frag.train_Halon1301.comp.1369.93_0.txt
- 200602.1550.std.7.frag.train_HCFC124.comp.1540.92_0.txt
- 200602.1550.std.7.frag.train_HCFC141b.comp.1645.58_0.txt
- 200602.1550.std.7.frag.train_HCFC142b.comp.1545.30_0.txt
- 200602.1550.std.7.frag.train_HCFC22.comp.1446.24_0.txt
- 200602.1550.std.7.frag.train_PFC116.comp.1280.97_0.txt
- 200602.1550.std.7.frag.train_PFC218.comp.1381.28_0.txt
- 200602.1550.std.7.frag.train_PFCc318.comp.1481.48_0.txt
- 200602.1550.std.7.frag.train_SF6.comp.1291.35_0.txt
- 200602.1550.std.7.frag.val_HCFO1233zdE.comp.1603.78_0.txt
- 200602.1550.std.7.frag.val_HFO1234yf.comp.1479.33_0.txt
- 200602.1550.std.7.frag.val_HFO1234zeE.comp.1509.42_0.txt
- 200714.2200.cal6L.7.frag.train_CF4.comp.272.52_0.txt
- 200714.2200.cal6L.7.frag.train_Halon2402.comp.1661.50_0.txt
- 200714.2200.cal6L.7.frag.train_NF3.comp.274.41_0.txt
- 200714.2200.cal6L.7.frag.train_SF5CF3.comp.1421.46_0.txt
- 200714.2200.cal6L.7.frag.train_SO2F2.comp.1385.37_0.txt
