# Supplementary material for: Automated fragment formula annotation for electron ionisation, high resolution mass spectrometry: application to atmospheric measurements of halocarbons
Source: J Cheminform. 2021 Oct 4;13:78. doi: 10.1186/s13321-021-00544-w (PMC8491408; doi:10.1186/s13321-021-00544-w)
Supplement: Supplementary file 3 — Additional file 3. Zip file containing all output formulae produced by ALPINAC, for the training and validation sets, using the default settings. There is one text file per compound. [file 13321_2021_544_MOESM3_ESM.zip › 190424.0810.tank.3.frag.val_HFC41.comp.1386.89_0.txt]

Run file: 190424.0810.tank.3.frag.val_HFC41
#############################################
Compound index: 0
Average retention time, seconds: 1386.89
Largest detected fragment series:
Formula	Likelihood indicator (%)	DBE	Molecular ion?
H3CF+: 	74.92	0.0	True
% norm I, exact	RT [s]	Total Intensity	% of Total Intensity	Meas. mass [m/z]	Exact mass [m/z]	Exact mass, u [ppm]	Mass diff [ppm]	Formula	DBE	Intensity	Intensity, fraction	Ionisation mode
50.0896	1386.89	20007.33	100.0	34.022380	34.021330	73.8	-30.9	H3CF+	0.0	19846.09	0.992	EI
46.0191	1386.88	18233.74	91.1	33.014692	33.013505	76.3	-36.0	H2CF+	0.5	18233.31	1.000	EI
3.0770	1386.84	1219.16	6.1	30.998944	30.997855	89.7	-35.1	CF+	1.5	1219.14	1.000	EI
0.5155	1386.89	20007.33	100.0	34.022380	34.016859	73.8	-162.3	H2[13C]F+	0.5	204.25	0.010	EI
0.4062	1386.79	160.96	0.8	35.025742	35.024685	97.0	-30.2	H3[13C]F+	0.0	160.96	1.000	EI
