# Supplementary material for: Automated fragment formula annotation for electron ionisation, high resolution mass spectrometry: application to atmospheric measurements of halocarbons
Source: J Cheminform. 2021 Oct 4;13:78. doi: 10.1186/s13321-021-00544-w (PMC8491408; doi:10.1186/s13321-021-00544-w)
Supplement: Supplementary file 3 — Additional file 3. Zip file containing all output formulae produced by ALPINAC, for the training and validation sets, using the default settings. There is one text file per compound. [file 13321_2021_544_MOESM3_ESM.zip › 190424.0810.tank.3.frag.val_HFC4310mee.comp.1747.78_0.txt]

Run file: 190424.0810.tank.3.frag.val_HFC4310mee
#############################################
Compound index: 0
Average retention time, seconds: 1747.78
Largest detected fragment series:
Formula	Likelihood indicator (%)	DBE	Molecular ion?
H2C4F8+: 	57.89	0.0	True
H3C4F7+: 	48.65	0.0	True
% norm I, exact	RT [s]	Total Intensity	% of Total Intensity	Meas. mass [m/z]	Exact mass [m/z]	Exact mass, u [ppm]	Mass diff [ppm]	Formula	DBE	Intensity	Intensity, fraction	Ionisation mode
33.2445	1747.78	249700.37	100.0	68.994776	68.994661	25.3	-1.7	CF3+	0.5	249696.40	1.000	EI
17.7258	1747.79	133139.45	53.3	51.004683	51.004083	49.2	-11.8	HCF2+	0.5	133137.27	1.000	EI
8.3542	1747.79	62758.89	25.1	95.010091	95.010311	25.8	2.3	H2C3F3+	1.5	62747.69	1.000	EI
8.0271	1747.80	60297.30	24.1	118.991173	118.991467	25.7	2.5	C2F5+	0.5	60290.96	1.000	EI
5.6146	1747.79	42171.06	16.9	113.000514	113.000889	25.8	3.3	HC3F4+	1.5	42170.47	1.000	EI
4.0272	1747.79	30254.77	12.1	133.006749	133.007117	25.9	2.8	H2C3F5+	0.5	30248.20	1.000	EI
3.5369	1747.79	26579.73	10.6	183.003693	183.003924	26.1	1.3	H2C4F7+	0.5	26565.38	0.999	EI
2.4768	1747.78	18767.80	7.5	101.000489	101.000889	26.6	4.0	HC2F4+	0.5	18603.13	0.991	EI
2.2881	1747.79	17185.97	6.9	82.002504	82.002486	27.7	-0.2	HC2F3+	1.0	17185.97	1.000	EI
1.9458	1747.77	14619.46	5.9	162.997390	162.997695	27.1	1.9	HC4F6+	1.5	14615.08	1.000	EI
1.7397	1747.80	13074.08	5.2	145.006796	145.007117	27.4	2.2	H2C4F5+	1.5	13066.87	0.999	EI
1.2468	1747.77	9365.90	3.8	30.999012	30.997855	81.8	-37.4	CF+	1.5	9364.60	1.000	EI
1.1760	1747.76	8832.96	3.5	150.997276	150.997695	29.2	2.8	HC3F6+	0.5	8832.63	1.000	EI
1.0918	1747.79	8201.49	3.3	75.004236	75.004083	30.1	-2.0	HC3F2+	2.5	8200.73	1.000	EI
0.9971	1747.76	7489.28	3.0	99.992885	99.993064	29.3	1.8	C2F4+	1.0	7489.15	1.000	EI
0.8365	1747.82	6282.87	2.5	64.012275	64.011908	43.7	-5.7	H2C2F2+	1.0	6282.85	1.000	EI
0.7307	1747.78	5490.82	2.2	45.014288	45.013505	59.9	-17.4	H2C2F+	1.5	5488.07	0.999	EI
0.57	1747.77	4256.20	1.7	212.993820	0.0	7.6	0.0	unidentified	0.0	4256.20	1.000	EI
0.3694	1747.79	2774.78	1.1	92.994690	92.994661	36.2	-0.3	C3F3+	2.5	2774.53	1.000	EI
0.3273	1747.69	2458.21	1.0	69.998160	69.998016	39.3	-2.1	[13C]F3+	0.5	2458.21	1.000	EI
0.3257	1747.79	2446.71	1.0	49.997654	49.996258	70.2	-27.9	CF2+	1.0	2446.68	1.000	EI
0.2782	1747.82	2458.95	1.0	83.009594	83.010311	40.3	8.6	H2C2F3+	0.5	2089.56	0.850	EI
0.2695	1747.83	2024.49	0.8	63.006078	63.004083	110.4	-31.7	HC2F2+	1.5	2024.49	1.000	EI
0.2352	1747.61	1766.71	0.7	96.013517	96.013666	38.3	1.6	H2C2[13C]F3+	1.5	1766.71	1.000	EI
0.1980	1747.79	1487.52	0.6	33.014748	33.013505	85.1	-37.7	H2CF+	0.5	1487.50	1.000	EI
0.1887	1747.71	2466.56	1.0	114.006451	114.004244	39.4	-19.4	HC2[13C]F4+	1.5	1417.19	0.575	EI
0.1726	1747.69	1296.43	0.5	52.008336	52.007438	69.1	-17.3	H[13C]F2+	0.5	1296.43	1.000	EI
0.1440	1747.79	1081.93	0.4	57.013549	57.013505	69.9	-0.8	H2C3F+	2.5	1081.93	1.000	EI
0.1434	1747.79	1076.93	0.4	130.991333	130.991467	40.7	1.0	C3F5+	1.5	1076.93	1.000	EI
0.1433	1747.71	2466.56	1.0	114.006451	114.008714	39.4	19.8	H2C3F4+	1.0	1075.96	0.436	EI
0.1419	1747.75	1065.59	0.4	119.994180	119.994822	40.7	5.4	C[13C]F5+	0.5	1065.59	1.000	EI
0.1298	1747.76	975.16	0.4	56.006245	56.005680	68.0	-10.1	HC3F+	3.0	975.16	1.000	EI
0.1207	1747.77	995.80	0.4	94.002549	94.002486	51.8	-0.7	HC3F3+	2.0	906.22	0.910	EI
0.1162	1747.72	872.56	0.3	184.007742	184.007278	41.5	-2.5	H2C3[13C]F7+	0.5	872.56	1.000	EI
0.1084	1747.73	814.04	0.3	134.010447	134.010472	49.7	0.2	H2C2[13C]F5+	0.5	814.04	1.000	EI
0.0981	1747.91	736.95	0.3	73.998089	73.996258	90.4	-24.7	C3F2+	3.0	736.65	1.000	EI
0.0900	1747.76	675.72	0.3	131.999363	131.999292	55.2	-0.5	HC3F5+	1.0	675.72	1.000	EI
0.0742	1747.54	557.44	0.2	164.001334	164.001050	57.7	-1.7	HC3[13C]F6+	1.5	557.44	1.000	EI
0.0679	1747.97	509.97	0.2	168.987636	168.988274	59.0	3.8	C3F7+	0.5	509.97	1.000	EI
0.0563	1747.64	423.00	0.2	146.010467	146.010472	61.3	0.0	H2C3[13C]F5+	1.5	423.00	1.000	EI
0.0513	1747.82	2458.95	1.0	83.009594	83.005841	40.3	-45.2	HC[13C]F3+	1.0	385.04	0.157	EI
0.0405	1747.71	564.32	0.2	76.011635	76.011908	93.6	3.6	H2C3F2+	2.0	304.40	0.539	EI
0.0403	1747.68	302.47	0.1	102.003761	102.004244	87.6	4.7	HC[13C]F4+	0.5	302.47	1.000	EI
0.0397	1747.68	302.47	0.1	102.003761	102.008714	87.6	48.6	H2C2F4+	0.0	298.07	0.985	EI
0.0382	1747.64	286.92	0.1	152.000243	152.001050	74.9	5.3	HC2[13C]F6+	0.5	286.92	1.000	EI
0.0367	1747.71	564.32	0.2	76.011635	76.007438	93.6	-55.2	HC2[13C]F2+	2.5	275.60	0.488	EI
0.0363	1747.68	272.81	0.1	54.998229	54.997855	116.4	-6.8	C3F+	3.5	272.81	1.000	EI
0.0324	1747.62	243.28	0.1	37.008206	37.007276	106.7	-25.1	HC3+	3.5	243.28	1.000	EI
0.03	1747.88	207.27	0.1	232.999397	0.0	23.8	0.0	unidentified	0.0	207.27	1.000	EI
0.0270	1747.66	238.00	0.1	62.004352	61.996258	324.8	-130.5	C2F2+	2.0	202.98	0.853	EI
0.0260	1747.72	195.13	0.1	38.015805	38.015101	114.5	-18.5	H2C3+	3.0	195.13	1.000	EI
0.0252	1747.64	188.92	0.1	143.998541	143.999292	78.9	5.2	HC4F5+	2.0	188.92	1.000	EI
0.0223	1747.78	18767.80	7.5	101.000489	100.996419	26.6	-40.3	C[13C]F4+	1.0	167.79	0.009	EI
0.0221	1747.94	165.96	0.1	80.995567	80.994661	83.8	-11.2	C2F3+	1.5	165.96	1.000	EI
0.0215	1747.76	161.45	0.1	123.993130	123.993064	119.7	-0.5	C4F4+	3.0	161.45	1.000	EI
0.0203	1747.57	152.84	0.1	106.004775	106.002486	127.1	-21.6	HC4F3+	3.0	152.83	1.000	EI
0.0169	1747.83	127.23	0.1	26.015848	26.015101	138.3	-28.7	H2C2+	2.0	127.23	1.000	EI
0.02	1747.36	126.82	0.1	213.996665	0.0	31.0	0.0	unidentified	0.0	126.82	1.000	EI
0.0147	1747.81	110.35	0.0	126.008713	126.008714	107.2	0.0	H2C4F4+	2.0	110.35	1.000	EI
0.0135	1747.62	101.29	0.0	125.002372	125.000889	102.2	-11.9	HC4F4+	2.5	101.29	1.000	EI
0.0124	1747.77	995.80	0.4	94.002549	93.998016	51.8	-48.2	C2[13C]F3+	2.5	93.24	0.094	EI
0.0101	1747.37	76.14	0.0	180.988777	180.988274	83.5	-2.8	C4F7+	1.5	76.14	1.000	EI
0.0093	1747.67	69.67	0.0	111.991987	111.993064	95.1	9.6	C3F4+	2.0	69.67	1.000	EI
0.0089	1747.25	66.68	0.0	68.003981	68.005680	221.6	25.0	HC4F+	4.0	66.65	1.000	EI
