# Supplementary material for: Automated fragment formula annotation for electron ionisation, high resolution mass spectrometry: application to atmospheric measurements of halocarbons
Source: J Cheminform. 2021 Oct 4;13:78. doi: 10.1186/s13321-021-00544-w (PMC8491408; doi:10.1186/s13321-021-00544-w)
Supplement: Supplementary file 3 — Additional file 3. Zip file containing all output formulae produced by ALPINAC, for the training and validation sets, using the default settings. There is one text file per compound. [file 13321_2021_544_MOESM3_ESM.zip › 190425.1731.tank.3.frag.val_HFC23.comp.1303.32_0.txt]

Run file: 190425.1731.tank.3.frag.val_HFC23
#############################################
Compound index: 0
Average retention time, seconds: 1303.32
Largest detected fragment series:
Formula	Likelihood indicator (%)	DBE	Molecular ion?
HCF3+: 	57.14	0.0	True
CF4+: 	35.84	0.0	True
H2CF2+: 	24.75	0.0	True
% norm I, exact	RT [s]	Total Intensity	% of Total Intensity	Meas. mass [m/z]	Exact mass [m/z]	Exact mass, u [ppm]	Mass diff [ppm]	Formula	DBE	Intensity	Intensity, fraction	Ionisation mode
41.8306	1303.32	22715.96	100.0	68.993125	68.994661	26.6	22.3	CF3+	0.5	22713.83	1.000	EI
39.9268	1303.33	21680.48	95.4	51.003421	51.004083	26.6	13.0	HCF2+	0.5	21680.10	1.000	EI
10.7918	1303.33	5859.93	25.8	30.997890	30.997855	31.4	-1.2	CF+	1.5	5859.93	1.000	EI
6.6944	1303.33	3635.01	16.0	49.995574	49.996258	34.6	13.7	CF2+	1.0	3635.01	1.000	EI
0.4189	1303.17	227.47	1.0	69.996761	69.998016	61.9	17.9	[13C]F3+	0.5	227.47	1.000	EI
0.3328	1303.16	180.72	0.8	52.006753	52.007438	73.6	13.2	H[13C]F2+	0.5	180.72	1.000	EI
