# Supplementary material for: Automated fragment formula annotation for electron ionisation, high resolution mass spectrometry: application to atmospheric measurements of halocarbons
Source: J Cheminform. 2021 Oct 4;13:78. doi: 10.1186/s13321-021-00544-w (PMC8491408; doi:10.1186/s13321-021-00544-w)
Supplement: Supplementary file 3 — Additional file 3. Zip file containing all output formulae produced by ALPINAC, for the training and validation sets, using the default settings. There is one text file per compound. [file 13321_2021_544_MOESM3_ESM.zip › 190425.1731.tank.3.frag.val_HFC32.comp.1375.79_0.txt]

Run file: 190425.1731.tank.3.frag.val_HFC32
#############################################
Compound index: 0
Average retention time, seconds: 1375.79
Largest detected fragment series:
Formula	Likelihood indicator (%)	DBE	Molecular ion?
H2CF2+: 	71.39	0.0	True
% norm I, exact	RT [s]	Total Intensity	% of Total Intensity	Meas. mass [m/z]	Exact mass [m/z]	Exact mass, u [ppm]	Mass diff [ppm]	Formula	DBE	Intensity	Intensity, fraction	Ionisation mode
48.5398	1375.79	20650.91	100.0	51.003317	51.004083	26.3	15.0	HCF2+	0.5	20650.91	1.000	EI
33.4251	1375.80	14220.84	68.9	33.013665	33.013505	27.3	-4.8	H2CF+	0.5	14220.49	1.000	EI
10.5355	1375.80	4482.25	21.7	30.997860	30.997855	30.7	-0.2	CF+	1.5	4482.25	1.000	EI
4.4529	1375.79	2100.73	10.2	52.010755	52.011908	38.8	22.2	H2CF2+	0.0	1894.44	0.902	EI
2.2552	1375.77	959.45	4.6	49.995781	49.996258	39.3	9.5	CF2+	1.0	959.45	1.000	EI
0.5437	1375.79	2100.73	10.2	52.010755	52.007438	38.8	-63.8	H[13C]F2+	0.5	231.33	0.110	EI
0.3058	1375.61	130.12	0.6	34.016642	34.016859	129.0	6.4	H2[13C]F+	0.5	130.12	1.000	EI
