# Supplementary material for: Automated fragment formula annotation for electron ionisation, high resolution mass spectrometry: application to atmospheric measurements of halocarbons
Source: J Cheminform. 2021 Oct 4;13:78. doi: 10.1186/s13321-021-00544-w (PMC8491408; doi:10.1186/s13321-021-00544-w)
Supplement: Supplementary file 3 — Additional file 3. Zip file containing all output formulae produced by ALPINAC, for the training and validation sets, using the default settings. There is one text file per compound. [file 13321_2021_544_MOESM3_ESM.zip › 200602.1550.std.7.frag.train_CFC113.comp.1650.51_0.txt]

Run file: 200602.1550.std.7.frag.train_CFC113
#############################################
Compound index: 0
Average retention time, seconds: 1650.51
Largest detected fragment series:
Formula	Likelihood indicator (%)	DBE	Molecular ion?
C2F3Cl3+: 	74.63	0.0	True
% norm I, exact	RT [s]	Total Intensity	% of Total Intensity	Meas. mass [m/z]	Exact mass [m/z]	Exact mass, u [ppm]	Mass diff [ppm]	Formula	DBE	Intensity	Intensity, fraction	Ionisation mode
21.8940	1650.51	323414.55	100.0	100.934659	100.935560	25.5	8.9	CFCl2+	0.5	323399.10	1.000	EI
20.4560	1650.52	302207.42	93.4	150.932060	150.932366	25.5	2.0	C2F3Cl2+	0.5	302158.20	1.000	EI
14.0067	1650.52	209524.60	64.8	102.931655	102.932610	25.6	9.3	CFCl[37Cl]+	0.5	206895.14	0.987	EI
12.9691	1650.52	191568.11	59.2	152.928977	152.929416	25.6	2.9	C2F3Cl[37Cl]+	0.5	191568.11	1.000	EI
7.9953	1650.51	118136.52	36.5	84.964057	84.965110	25.6	12.4	CF2Cl+	0.5	118099.08	1.000	EI
2.5551	1650.50	37741.17	11.7	86.961005	86.962160	26.2	13.3	CF2[37Cl]+	0.5	37741.17	1.000	EI
2.2970	1650.52	33929.69	10.5	65.965767	65.966707	26.5	14.2	CFCl+	1.0	33929.69	1.000	EI
2.2008	1650.51	32507.67	10.1	104.928429	104.929660	27.0	11.7	CF[37Cl]2+	0.5	32507.67	1.000	EI
1.9375	1650.50	28618.92	8.8	154.925524	154.926466	27.2	6.1	C2F3[37Cl]2+	0.5	28618.92	1.000	EI
1.6939	1650.50	25042.18	7.7	115.962415	115.963514	26.5	9.5	C2F3Cl+	1.0	25020.89	0.999	EI
1.2734	1650.51	18811.80	5.8	30.997759	30.997855	27.7	3.1	CF+	1.5	18809.51	1.000	EI
1.1567	1650.51	17250.23	5.3	46.967920	46.968304	29.9	8.2	CCl+	1.5	17085.81	0.990	EI
0.7439	1650.51	10990.27	3.4	116.905156	116.906010	28.7	7.3	CCl3+	0.5	10988.59	1.000	EI
0.7405	1650.50	11761.85	3.6	67.962731	67.963757	32.6	15.1	CF[37Cl]+	1.0	10938.37	0.930	EI
0.7139	1650.52	11139.90	3.4	118.901935	118.903059	29.7	9.5	CCl2[37Cl]+	0.5	10544.96	0.947	EI
0.6775	1650.49	10409.25	3.2	81.935940	81.937157	30.6	14.8	CCl2+	1.0	10008.09	0.961	EI
0.5359	1650.53	7916.07	2.4	117.959137	117.960563	30.8	12.1	C2F3[37Cl]+	1.0	7916.07	1.000	EI
0.4773	1650.51	7069.58	2.2	49.996606	49.996258	46.6	-7.0	CF2+	1.0	7049.99	0.997	EI
0.4592	1650.52	6782.92	2.1	131.933174	131.933963	32.9	6.0	C2F2Cl2+	1.0	6782.64	1.000	EI
0.4318	1650.51	6378.53	2.0	34.968233	34.968304	31.6	2.0	Cl+	0.5	6378.52	1.000	EI
0.3983	1650.54	5883.77	1.8	83.933434	83.934207	32.0	9.2	CCl[37Cl]+	1.0	5883.77	1.000	EI
0.3639	1650.47	5374.82	1.7	151.934573	151.935721	33.4	7.6	C[13C]F3Cl2+	0.5	5374.82	1.000	EI
0.3611	1650.50	5333.34	1.6	77.965738	77.966707	34.9	12.4	C2FCl+	2.0	5333.32	1.000	EI
0.3337	1650.56	4929.41	1.5	48.965125	48.965354	33.5	4.7	C[37Cl]+	1.5	4929.41	1.000	EI
0.2931	1650.54	4329.96	1.3	133.929783	133.931013	32.0	9.2	C2F2Cl[37Cl]+	1.0	4329.96	1.000	EI
0.2559	1650.49	3780.34	1.2	153.931890	153.932771	35.7	5.7	C[13C]F3Cl[37Cl]+	0.5	3780.34	1.000	EI
0.2098	1650.54	3099.56	1.0	120.898779	120.900109	33.9	11.0	CCl[37Cl]2+	0.5	3099.56	1.000	EI
0.1964	1650.44	2900.34	0.9	101.937622	101.938915	41.6	12.7	[13C]FCl2+	0.5	2900.34	1.000	EI
0.1532	1650.53	2263.06	0.7	96.964304	96.965110	39.4	8.3	C2F2Cl+	1.5	2263.02	1.000	EI
0.1381	1650.46	2154.21	0.7	36.965167	36.965354	42.7	5.1	[37Cl]+	0.5	2040.34	0.947	EI
0.1355	1650.47	2000.85	0.6	103.935159	103.935965	38.6	7.8	[13C]FCl[37Cl]+	0.5	2000.85	1.000	EI
0.1340	1650.10	1993.56	0.6	80.990819	80.994661	60.5	47.4	C2F3+	1.5	1979.15	0.993	EI
0.1327	1650.50	1959.99	0.6	61.996008	61.996258	40.9	4.0	C2F2+	2.0	1959.99	1.000	EI
0.1100	1650.88	1657.09	0.5	68.993778	68.994661	30.4	12.8	CF3+	0.5	1625.45	0.981	EI
0.1067	1650.46	1576.16	0.5	166.901995	166.902816	56.7	4.9	C2F2Cl3+	0.5	1576.00	1.000	EI
0.1024	1650.53	1594.77	0.5	168.898110	168.899866	44.2	10.4	C2F2Cl2[37Cl]+	0.5	1512.38	0.948	EI
0.1012	1650.46	1495.17	0.5	79.963814	79.963757	54.6	-0.7	C2F[37Cl]+	2.0	1495.17	1.000	EI
0.0697	1650.45	1029.86	0.3	58.968520	58.968304	61.3	-3.7	C2Cl+	2.5	1029.86	1.000	EI
0.0644	1650.37	951.52	0.3	85.949953	85.968465	502.9	215.4	[13C]F2Cl+	0.5	951.52	1.000	EI
0.0644	1650.37	951.52	0.3	85.949953	85.931257	502.9	-217.5	C[37Cl]2+	1.0	951.52	1.000	EI
0.0583	1650.49	861.98	0.3	112.935338	112.935560	76.1	2.0	C2FCl2+	1.5	861.38	0.999	EI
0.0490	1650.61	760.92	0.2	98.961451	98.962160	69.3	7.2	C2F2[37Cl]+	1.5	723.89	0.951	EI
0.0463	1650.54	684.16	0.2	135.927018	135.928063	61.5	7.7	C2F2[37Cl]2+	1.0	684.16	1.000	EI
0.0442	1650.56	653.38	0.2	93.936104	93.937157	55.5	11.2	C2Cl2+	2.0	653.38	1.000	EI
0.04	1650.56	593.35	0.2	55.994529	0.0	111.2	0.0	unidentified	0.0	593.35	1.000	EI
0.0380	1650.33	1255.42	0.4	116.970510	116.966868	66.5	-31.1	C[13C]F3Cl+	1.0	560.57	0.447	EI
0.0360	1650.52	532.34	0.2	114.933022	114.932610	84.4	-3.6	C2FCl[37Cl]+	1.5	532.34	1.000	EI
0.0285	1650.47	442.30	0.1	95.935170	95.934207	108.7	-10.0	C2Cl[37Cl]+	2.0	421.41	0.953	EI
0.0284	1650.41	420.09	0.1	155.927888	155.929821	86.1	12.4	C[13C]F3[37Cl]2+	0.5	420.09	1.000	EI
0.0259	1650.53	1242.96	0.4	66.966312	66.970062	61.8	56.0	[13C]FCl+	1.0	383.06	0.308	EI
0.0258	1650.39	381.13	0.1	69.936501	69.937157	83.7	9.4	Cl2+	0.0	381.13	1.000	EI
0.02	1650.28	351.30	0.1	57.982530	0.0	32.9	0.0	unidentified	0.0	351.30	1.000	EI
0.0227	1650.56	335.52	0.1	122.897612	122.897159	80.1	-3.7	C[37Cl]3+	0.5	335.52	1.000	EI
0.0223	1649.97	450.08	0.1	60.976685	60.965354	261.6	-185.8	C2[37Cl]+	2.5	329.44	0.732	EI
0.0205	1650.42	302.83	0.1	87.964907	87.965515	63.6	6.9	[13C]F2[37Cl]+	0.5	302.83	1.000	EI
0.0181	1650.29	267.72	0.1	170.896781	170.896916	66.0	0.8	C2F2Cl[37Cl]2+	0.5	267.72	1.000	EI
0.0157	1650.43	231.56	0.1	105.931805	105.933015	94.1	11.4	[13C]F[37Cl]2+	0.5	231.56	1.000	EI
0.01	1650.33	198.10	0.1	69.996049	0.0	122.3	0.0	unidentified	0.0	198.10	1.000	EI
0.0130	1650.44	441.84	0.1	47.966772	47.971659	59.4	101.9	[13C]Cl+	1.5	191.40	0.433	EI
0.0121	1650.99	235.41	0.1	118.984621	118.963918	64.0	-174.0	C[13C]F3[37Cl]+	1.0	179.31	0.762	EI
0.0114	1650.64	168.23	0.1	71.932636	71.934207	108.7	21.8	Cl[37Cl]+	0.0	168.23	1.000	EI
0.0093	1650.35	137.83	0.0	147.902679	147.904413	100.9	11.7	C2FCl3+	1.0	137.82	1.000	EI
0.0090	1650.67	156.68	0.0	149.898174	149.901463	71.7	21.9	C2FCl2[37Cl]+	1.0	132.26	0.844	EI
0.0079	1650.35	116.85	0.0	78.975714	78.970062	153.1	-71.6	C[13C]FCl+	2.0	116.85	1.000	EI
0.0054	1650.51	10990.27	3.4	116.905156	116.929660	28.7	209.6	C2F[37Cl]2+	1.5	79.10	0.007	EI
0.0052	1650.12	76.84	0.0	185.898006	185.901219	95.7	17.3	C2F3Cl3+	0.0	76.83	1.000	EI
0.0050	1650.43	122.53	0.0	187.900250	187.898269	73.2	-10.5	C2F3Cl2[37Cl]+	0.0	73.73	0.602	EI
0.0049	1650.51	118136.52	36.5	84.964057	84.937562	25.6	-311.8	[13C]Cl[37Cl]+	1.0	71.72	0.001	EI
0.00	1650.22	63.68	0.0	74.949246	0.0	79.5	0.0	unidentified	0.0	63.68	1.000	EI
0.00	1650.65	60.27	0.0	73.947527	0.0	74.5	0.0	unidentified	0.0	60.27	1.000	EI
0.0039	1650.24	57.70	0.0	132.940705	132.937318	156.6	-25.5	C[13C]F2Cl2+	1.0	57.70	1.000	EI
0.0006	1650.33	1255.42	0.4	116.970510	116.929660	66.5	-349.2	C2F[37Cl]2+	1.5	9.04	0.007	EI
