# Supplementary material for: Automated fragment formula annotation for electron ionisation, high resolution mass spectrometry: application to atmospheric measurements of halocarbons
Source: J Cheminform. 2021 Oct 4;13:78. doi: 10.1186/s13321-021-00544-w (PMC8491408; doi:10.1186/s13321-021-00544-w)
Supplement: Supplementary file 3 — Additional file 3. Zip file containing all output formulae produced by ALPINAC, for the training and validation sets, using the default settings. There is one text file per compound. [file 13321_2021_544_MOESM3_ESM.zip › 200602.1550.std.7.frag.train_CH3I.comp.1616.32_0.txt]

Run file: 200602.1550.std.7.frag.train_CH3I
#############################################
Compound index: 0
Average retention time, seconds: 1616.32
Largest detected fragment series:
Formula	Likelihood indicator (%)	DBE	Molecular ion?
H3CI+: 	66.67	0.0	True
% norm I, exact	RT [s]	Total Intensity	% of Total Intensity	Meas. mass [m/z]	Exact mass [m/z]	Exact mass, u [ppm]	Mass diff [ppm]	Formula	DBE	Intensity	Intensity, fraction	Ionisation mode
67.5236	1616.34	2441.08	100.0	141.925575	141.927398	42.7	12.8	H3CI+	0.0	2441.08	1.000	EI
23.0812	1616.29	834.42	34.2	126.901898	126.903923	43.9	16.0	I+	0.5	834.42	1.000	EI
7.5043	1616.26	271.29	11.1	140.918342	140.919573	84.6	8.7	H2CI+	0.5	271.29	1.000	EI
1.8909	1616.21	68.36	2.8	138.901996	138.903923	91.3	13.9	CI+	1.5	68.36	1.000	EI
