# Supplementary material for: Automated fragment formula annotation for electron ionisation, high resolution mass spectrometry: application to atmospheric measurements of halocarbons
Source: J Cheminform. 2021 Oct 4;13:78. doi: 10.1186/s13321-021-00544-w (PMC8491408; doi:10.1186/s13321-021-00544-w)
Supplement: Supplementary file 3 — Additional file 3. Zip file containing all output formulae produced by ALPINAC, for the training and validation sets, using the default settings. There is one text file per compound. [file 13321_2021_544_MOESM3_ESM.zip › 200602.1550.std.7.frag.train_PFC218.comp.1381.28_0.txt]

Run file: 200602.1550.std.7.frag.train_PFC218
#############################################
Compound index: 0
Average retention time, seconds: 1381.28
Largest detected fragment series:
Formula	Likelihood indicator (%)	DBE	Molecular ion?
C3F8+: 	19.04	0.0	True
% norm I, exact	RT [s]	Total Intensity	% of Total Intensity	Meas. mass [m/z]	Exact mass [m/z]	Exact mass, u [ppm]	Mass diff [ppm]	Formula	DBE	Intensity	Intensity, fraction	Ionisation mode
65.0360	1381.28	6508.08	100.0	68.993267	68.994661	28.0	20.2	CF3+	0.5	6507.81	1.000	EI
22.9285	1381.22	2296.02	35.3	168.986878	168.988274	33.3	8.3	C3F7+	0.5	2294.34	0.999	EI
6.6127	1381.45	661.70	10.2	118.989665	118.991467	41.9	15.1	C2F5+	0.5	661.70	1.000	EI
4.6906	1381.39	469.36	7.2	99.991584	99.993064	36.4	14.8	C2F4+	1.0	469.36	1.000	EI
0.4357	1381.37	43.60	0.7	69.996973	69.998016	104.6	14.9	[13C]F3+	0.5	43.60	1.000	EI
0.2769	1381.05	27.71	0.4	169.987010	169.991628	90.4	27.2	C2[13C]F7+	0.5	27.71	1.000	EI
