# Supplementary material for: Automated fragment formula annotation for electron ionisation, high resolution mass spectrometry: application to atmospheric measurements of halocarbons
Source: J Cheminform. 2021 Oct 4;13:78. doi: 10.1186/s13321-021-00544-w (PMC8491408; doi:10.1186/s13321-021-00544-w)
Supplement: Supplementary file 3 — Additional file 3. Zip file containing all output formulae produced by ALPINAC, for the training and validation sets, using the default settings. There is one text file per compound. [file 13321_2021_544_MOESM3_ESM.zip › 200714.2200.cal6L.7.frag.train_SO2F2.comp.1385.37_0.txt]

Run file: 200714.2200.cal6L.7.frag.train_SO2F2
#############################################
Compound index: 0
Average retention time, seconds: 1385.37
Largest detected fragment series:
Formula	Likelihood indicator (%)	DBE	Molecular ion?
O3FCl+: 	22.83	0.0	True
% norm I, exact	RT [s]	Total Intensity	% of Total Intensity	Meas. mass [m/z]	Exact mass [m/z]	Exact mass, u [ppm]	Mass diff [ppm]	Formula	DBE	Intensity	Intensity, fraction	Ionisation mode
57.8698	1385.40	172.95	100.0	82.957363	82.953048	122.4	-52.0	O3Cl+	0.5	170.83	0.988	EI
33.2536	1385.29	98.43	56.9	101.954964	101.951451	106.4	-34.5	O3FCl+	0.0	98.16	0.997	EI
7.8162	1385.47	23.81	13.8	66.963061	66.958133	115.0	-73.6	O2Cl+	0.5	23.07	0.969	EI
