# Supplementary material for: Automated fragment formula annotation for electron ionisation, high resolution mass spectrometry: application to atmospheric measurements of halocarbons
Source: J Cheminform. 2021 Oct 4;13:78. doi: 10.1186/s13321-021-00544-w (PMC8491408; doi:10.1186/s13321-021-00544-w)
Supplement: Supplementary file 4 — Additional file 4. Zip file containing all input mass spectral data, converted to .TRA files compatible with MOLGEN-MS. [file 13321_2021_544_MOESM4_ESM.zip]

Archive with 59 entries (59 files):
- C2Cl4.TRA
- C2H6.TRA
- C2HCl3.TRA
- C3H8.TRA
- C6F14.TRA
- C6H6.TRA
- C7H8.TRA
- CCl4.TRA
- CF4.TRA
- CFC11.TRA
- CFC113.TRA
- CFC114.TRA
- CFC115.TRA
- CFC12.TRA
- CFC-13.TRA
- CH2Br2.TRA
- CH2Cl2.TRA
- CH3Br.TRA
- CH3Cl.TRA
- CH3I.TRA
- CHCl3.TRA
- COS.TRA
- Halon1211.TRA
- Halon1301.TRA
- Halon2402.TRA
- HCFC124.TRA
- HCFC141b.TRA
- HCFC142b.TRA
- HCFC22.TRA
- HCFO-1233zdE.TRA
- hexachlorobutadiene.TRA
- HFC-125.TRA
- HFC-134.TRA
- HFC-134a.TRA
- HFC-143.TRA
- HFC-143a.TRA
- HFC-152.TRA
- HFC-152a.TRA
- HFC-227ea.TRA
- HFC-23.TRA
- HFC-236cb.TRA
- HFC-236ea.TRA
- HFC-236fa.TRA
- HFC-245ca.TRA
- HFC-245fa.TRA
- HFC-32.TRA
- HFC-365mfc.TRA
- HFC-41.TRA
- HFC-43-10mee.TRA
- HFO-1234yf.TRA
- HFO-1234zeE.TRA
- NF3.TRA
- PFC-116.TRA
- PFC218.TRA
- PFCc318.TRA
- SF5CF3.TRA
- SF6.TRA
- SO2F2.TRA
- TCHFB.TRA
