# Supplementary material for: Automated fragment formula annotation for electron ionisation, high resolution mass spectrometry: application to atmospheric measurements of halocarbons
Source: J Cheminform. 2021 Oct 4;13:78. doi: 10.1186/s13321-021-00544-w (PMC8491408; doi:10.1186/s13321-021-00544-w)
Supplement: Supplementary file 4 — Additional file 4. Zip file containing all input mass spectral data, converted to .TRA files compatible with MOLGEN-MS. [file 13321_2021_544_MOESM4_ESM.zip › C2H6.TRA]

/IDENT     1    0
                        101
/PEAKS     6   6
26.0  11.57
27.0  26.64
28.0  100.00
29.0  26.16
30.0  33.26
31.0  0.88
/EOR       0    0
