# Supplementary material for: Automated fragment formula annotation for electron ionisation, high resolution mass spectrometry: application to atmospheric measurements of halocarbons
Source: J Cheminform. 2021 Oct 4;13:78. doi: 10.1186/s13321-021-00544-w (PMC8491408; doi:10.1186/s13321-021-00544-w)
Supplement: Supplementary file 4 — Additional file 4. Zip file containing all input mass spectral data, converted to .TRA files compatible with MOLGEN-MS. [file 13321_2021_544_MOESM4_ESM.zip › C6H6.TRA]

/IDENT     1    0
                        101
/PEAKS     26   26
26.0  0.28
27.0  0.63
36.0  0.12
37.0  1.25
38.0  1.85
39.0  5.86
40.0  0.17
48.0  0.14
49.0  1.52
50.0  11.64
51.0  12.95
52.0  13.93
53.0  0.58
60.0  0.14
61.0  0.53
63.0  2.67
64.0  0.14
72.0  0.13
73.0  1.53
74.0  4.80
75.0  1.71
76.0  5.15
77.0  25.14
78.0  100.00
79.0  6.49
80.0  0.18
/EOR       0    0
