# Supplementary material for: Automated fragment formula annotation for electron ionisation, high resolution mass spectrometry: application to atmospheric measurements of halocarbons
Source: J Cheminform. 2021 Oct 4;13:78. doi: 10.1186/s13321-021-00544-w (PMC8491408; doi:10.1186/s13321-021-00544-w)
Supplement: Supplementary file 4 — Additional file 4. Zip file containing all input mass spectral data, converted to .TRA files compatible with MOLGEN-MS. [file 13321_2021_544_MOESM4_ESM.zip › CH2Br2.TRA]

/IDENT     1    0
                        101
/PEAKS     8   8
79.0  13.18
81.0  10.95
91.0  8.08
93.0  79.63
95.0  77.21
172.0  51.82
174.0  100.00
176.0  53.14
/EOR       0    0
