# Supplementary material for: Automated fragment formula annotation for electron ionisation, high resolution mass spectrometry: application to atmospheric measurements of halocarbons
Source: J Cheminform. 2021 Oct 4;13:78. doi: 10.1186/s13321-021-00544-w (PMC8491408; doi:10.1186/s13321-021-00544-w)
Supplement: Supplementary file 4 — Additional file 4. Zip file containing all input mass spectral data, converted to .TRA files compatible with MOLGEN-MS. [file 13321_2021_544_MOESM4_ESM.zip › CH3Br.TRA]

/IDENT     1    0
                        101
/PEAKS     10   10
79.0  8.68
80.0  1.25
81.0  8.38
91.0  7.51
92.0  3.73
93.0  18.55
94.0  100.00
95.0  13.59
96.0  96.87
97.0  0.83
/EOR       0    0
