# Supplementary material for: Automated fragment formula annotation for electron ionisation, high resolution mass spectrometry: application to atmospheric measurements of halocarbons
Source: J Cheminform. 2021 Oct 4;13:78. doi: 10.1186/s13321-021-00544-w (PMC8491408; doi:10.1186/s13321-021-00544-w)
Supplement: Supplementary file 4 — Additional file 4. Zip file containing all input mass spectral data, converted to .TRA files compatible with MOLGEN-MS. [file 13321_2021_544_MOESM4_ESM.zip › CH3Cl.TRA]

/IDENT     1    0
                        101
/PEAKS     12   12
31.0  0.05
35.0  2.06
36.0  0.69
37.0  0.73
38.0  0.21
47.0  7.15
48.0  3.38
49.0  8.03
50.0  100.00
51.0  2.97
52.0  33.10
53.0  0.36
/EOR       0    0
