# Supplementary material for: Automated fragment formula annotation for electron ionisation, high resolution mass spectrometry: application to atmospheric measurements of halocarbons
Source: J Cheminform. 2021 Oct 4;13:78. doi: 10.1186/s13321-021-00544-w (PMC8491408; doi:10.1186/s13321-021-00544-w)
Supplement: Supplementary file 4 — Additional file 4. Zip file containing all input mass spectral data, converted to .TRA files compatible with MOLGEN-MS. [file 13321_2021_544_MOESM4_ESM.zip › COS.TRA]

/IDENT     1    0
                        101
/PEAKS     13   13
30.0  0.91
31.0  0.03
32.0  11.59
33.0  0.14
34.0  0.88
44.0  1.92
46.0  0.09
48.0  0.11
60.0  100.00
61.0  1.91
62.0  4.70
63.0  0.04
64.0  0.05
/EOR       0    0
