# Supplementary material for: Automated fragment formula annotation for electron ionisation, high resolution mass spectrometry: application to atmospheric measurements of halocarbons
Source: J Cheminform. 2021 Oct 4;13:78. doi: 10.1186/s13321-021-00544-w (PMC8491408; doi:10.1186/s13321-021-00544-w)
Supplement: Supplementary file 4 — Additional file 4. Zip file containing all input mass spectral data, converted to .TRA files compatible with MOLGEN-MS. [file 13321_2021_544_MOESM4_ESM.zip › HCFO-1233zdE.TRA]

/IDENT     1    0
                        101
/PEAKS     13   13
61.0  4.71
69.0  34.37
75.0  14.23
80.0  16.85
82.0  4.99
85.0  12.10
87.0  4.03
95.0  100.00
96.0  2.30
111.0  26.75
113.0  6.87
130.0  52.91
132.0  15.41
/EOR       0    0
