# Supplementary material for: Automated fragment formula annotation for electron ionisation, high resolution mass spectrometry: application to atmospheric measurements of halocarbons
Source: J Cheminform. 2021 Oct 4;13:78. doi: 10.1186/s13321-021-00544-w (PMC8491408; doi:10.1186/s13321-021-00544-w)
Supplement: Supplementary file 4 — Additional file 4. Zip file containing all input mass spectral data, converted to .TRA files compatible with MOLGEN-MS. [file 13321_2021_544_MOESM4_ESM.zip › PFCc318.TRA]

/IDENT     1    0
                        101
/PEAKS     11   11
31.0  6.87
50.0  4.26
62.0  0.58
74.0  0.90
81.0  0.94
93.0  6.56
100.0  79.29
101.0  1.71
112.0  0.96
131.0  100.00
132.0  3.07
/EOR       0    0
