# Supplementary material for: Automated fragment formula annotation for electron ionisation, high resolution mass spectrometry: application to atmospheric measurements of halocarbons
Source: J Cheminform. 2021 Oct 4;13:78. doi: 10.1186/s13321-021-00544-w (PMC8491408; doi:10.1186/s13321-021-00544-w)
Supplement: Supplementary file 4 — Additional file 4. Zip file containing all input mass spectral data, converted to .TRA files compatible with MOLGEN-MS. [file 13321_2021_544_MOESM4_ESM.zip › SF5CF3.TRA]

/IDENT     1    0
                        101
/PEAKS     6   6
69.0  100.00
70.0  5.61
89.0  40.99
91.0  0.80
108.0  1.24
127.0  13.91
/EOR       0    0
