# Supplementary material for: Automated fragment formula annotation for electron ionisation, high resolution mass spectrometry: application to atmospheric measurements of halocarbons
Source: J Cheminform. 2021 Oct 4;13:78. doi: 10.1186/s13321-021-00544-w (PMC8491408; doi:10.1186/s13321-021-00544-w)
Supplement: Supplementary file 5 — Additional file 5. ZIP file containing all input mass spectral data, converted to .jdx files compatible with the NIST EI library. [file 13321_2021_544_MOESM5_ESM.zip]

Archive with 59 entries (59 files):
- C2Cl4.jdx
- C2H6.jdx
- C2HCl3.jdx
- C3H8.jdx
- C6F14.jdx
- C6H6.jdx
- C7H8.jdx
- CCl4.jdx
- CF4.jdx
- CFC11.jdx
- CFC113.jdx
- CFC114.jdx
- CFC115.jdx
- CFC12.jdx
- CFC-13.jdx
- CH2Br2.jdx
- CH2Cl2.jdx
- CH3Br.jdx
- CH3Cl.jdx
- CH3I.jdx
- CHCl3.jdx
- COS.jdx
- Halon1211.jdx
- Halon1301.jdx
- Halon2402.jdx
- HCFC124.jdx
- HCFC141b.jdx
- HCFC142b.jdx
- HCFC22.jdx
- HCFO-1233zdE.jdx
- hexachlorobutadiene.jdx
- HFC-125.jdx
- HFC-134.jdx
- HFC-134a.jdx
- HFC-143.jdx
- HFC-143a.jdx
- HFC-152.jdx
- HFC-152a.jdx
- HFC-227ea.jdx
- HFC-23.jdx
- HFC-236cb.jdx
- HFC-236ea.jdx
- HFC-236fa.jdx
- HFC-245ca.jdx
- HFC-245fa.jdx
- HFC-32.jdx
- HFC-365mfc.jdx
- HFC-41.jdx
- HFC-43-10mee.jdx
- HFO-1234yf.jdx
- HFO-1234zeE.jdx
- NF3.jdx
- PFC-116.jdx
- PFC218.jdx
- PFCc318.jdx
- SF5CF3.jdx
- SF6.jdx
- SO2F2.jdx
- TCHFB.jdx
