# Supplementary material for: Automated fragment formula annotation for electron ionisation, high resolution mass spectrometry: application to atmospheric measurements of halocarbons
Source: J Cheminform. 2021 Oct 4;13:78. doi: 10.1186/s13321-021-00544-w (PMC8491408; doi:10.1186/s13321-021-00544-w)
Supplement: Supplementary file 5 — Additional file 5. ZIP file containing all input mass spectral data, converted to .jdx files compatible with the NIST EI library. [file 13321_2021_544_MOESM5_ESM.zip › C2Cl4.jdx]

##TITLE=C2Cl4
##JCAMP-DX=4.24
##DATA TYPE=MASS SPECTRUM
##ORIGIN=Empa 503
##OWNER=Empa 503
##XUNITS=M/Z
##YUNITS=RELATIVE INTENSITY
##XFACTOR=1
##YFACTOR=1
##FIRSTX=34.969056
##LASTX=171.861415
##FIRSTY=1997
##MAXX=171.861415
##MINX=34.969056
##MAXY=9999
##MINY=138
##NPOINTS=26
##PEAK TABLE=(XY..XY)
34.969056,608
46.968879,1279
58.968544,939
81.937426,587
82.937798,115
83.933967,343
85.932321,43
93.936925,2858
94.940300,82
95.934234,1921
116.905790,42
118.905167,62
128.906248,7147
129.909245,130
130.903390,7036
131.906629,130
132.900359,2191
134.897409,192
163.875237,7792
164.879783,118
165.872547,9999
166.874832,150
167.869290,4826
168.871087,97
169.866284,992
171.861415,62
##END=
