# Supplementary material for: Automated fragment formula annotation for electron ionisation, high resolution mass spectrometry: application to atmospheric measurements of halocarbons
Source: J Cheminform. 2021 Oct 4;13:78. doi: 10.1186/s13321-021-00544-w (PMC8491408; doi:10.1186/s13321-021-00544-w)
Supplement: Supplementary file 5 — Additional file 5. ZIP file containing all input mass spectral data, converted to .jdx files compatible with the NIST EI library. [file 13321_2021_544_MOESM5_ESM.zip › C2H6.jdx]

##TITLE=C2H6
##JCAMP-DX=4.24
##DATA TYPE=MASS SPECTRUM
##ORIGIN=Empa 503
##OWNER=Empa 503
##XUNITS=M/Z
##YUNITS=RELATIVE INTENSITY
##XFACTOR=1
##YFACTOR=1
##FIRSTX=26.015066
##LASTX=31.049961
##FIRSTY=92527
##MAXX=31.049961
##MINX=26.015066
##MAXY=9999
##MINY=7056
##NPOINTS=6
##PEAK TABLE=(XY..XY)
26.015066,1157
27.022882,2664
28.030879,9999
29.038353,2615
30.046441,3326
31.049961,88
##END=
