# Supplementary material for: Automated fragment formula annotation for electron ionisation, high resolution mass spectrometry: application to atmospheric measurements of halocarbons
Source: J Cheminform. 2021 Oct 4;13:78. doi: 10.1186/s13321-021-00544-w (PMC8491408; doi:10.1186/s13321-021-00544-w)
Supplement: Supplementary file 5 — Additional file 5. ZIP file containing all input mass spectral data, converted to .jdx files compatible with the NIST EI library. [file 13321_2021_544_MOESM5_ESM.zip › C2HCl3.jdx]

##TITLE=C2HCl3
##JCAMP-DX=4.24
##DATA TYPE=MASS SPECTRUM
##ORIGIN=Empa 503
##OWNER=Empa 503
##XUNITS=M/Z
##YUNITS=RELATIVE INTENSITY
##XFACTOR=1
##YFACTOR=1
##FIRSTX=46.968833
##LASTX=135.906119
##FIRSTY=457
##MAXX=135.906119
##MINX=46.968833
##MAXY=9999
##MINY=50
##NPOINTS=21
##PEAK TABLE=(XY..XY)
46.968833,527
48.966277,160
58.968107,398
59.975730,2803
60.969522,148
61.972948,778
64.958962,58
65.956713,87
81.936142,119
83.935395,77
93.937517,670
94.944398,8857
95.937283,591
96.941583,5751
97.939276,177
98.938854,830
129.913690,9999
131.910540,9810
132.911115,69
133.907354,2977
135.906119,164
##END=
