# Supplementary material for: Automated fragment formula annotation for electron ionisation, high resolution mass spectrometry: application to atmospheric measurements of halocarbons
Source: J Cheminform. 2021 Oct 4;13:78. doi: 10.1186/s13321-021-00544-w (PMC8491408; doi:10.1186/s13321-021-00544-w)
Supplement: Supplementary file 5 — Additional file 5. ZIP file containing all input mass spectral data, converted to .jdx files compatible with the NIST EI library. [file 13321_2021_544_MOESM5_ESM.zip › C3H8.jdx]

##TITLE=C3H8
##JCAMP-DX=4.24
##DATA TYPE=MASS SPECTRUM
##ORIGIN=Empa 503
##OWNER=Empa 503
##XUNITS=M/Z
##YUNITS=RELATIVE INTENSITY
##XFACTOR=1
##YFACTOR=1
##FIRSTX=26.015079
##LASTX=46.068370
##FIRSTY=21740
##MAXX=46.068370
##MINX=26.015079
##MAXY=9999
##MINY=63
##NPOINTS=17
##PEAK TABLE=(XY..XY)
26.015079,319
27.022953,2528
28.030813,4857
29.038733,9999
30.042182,249
31.045743,1
35.999460,79
37.007299,633
38.015072,1114
39.022905,4211
40.029745,597
41.038522,3707
42.045854,1209
43.054169,7168
44.061857,7169
45.065126,232
46.068370,2
##END=
