# Supplementary material for: Automated fragment formula annotation for electron ionisation, high resolution mass spectrometry: application to atmospheric measurements of halocarbons
Source: J Cheminform. 2021 Oct 4;13:78. doi: 10.1186/s13321-021-00544-w (PMC8491408; doi:10.1186/s13321-021-00544-w)
Supplement: Supplementary file 5 — Additional file 5. ZIP file containing all input mass spectral data, converted to .jdx files compatible with the NIST EI library. [file 13321_2021_544_MOESM5_ESM.zip › C6F14.jdx]

##TITLE=C6F14
##JCAMP-DX=4.24
##DATA TYPE=MASS SPECTRUM
##ORIGIN=Empa 503
##OWNER=Empa 503
##XUNITS=M/Z
##YUNITS=RELATIVE INTENSITY
##XFACTOR=1
##YFACTOR=1
##FIRSTX=30.998117
##LASTX=230.983879
##FIRSTY=432
##MAXX=230.983879
##MINX=30.998117
##MAXY=9999
##MINY=34
##NPOINTS=19
##PEAK TABLE=(XY..XY)
30.998117,157
68.994111,9999
80.994853,21
92.994010,199
99.992329,645
111.991019,67
118.990622,1735
119.995416,21
130.991026,1866
131.994274,58
149.989812,122
168.987740,2161
169.990634,41
180.987783,529
181.990991,12
199.983883,34
218.984282,738
219.982868,53
230.983879,725
##END=
