# Supplementary material for: Automated fragment formula annotation for electron ionisation, high resolution mass spectrometry: application to atmospheric measurements of halocarbons
Source: J Cheminform. 2021 Oct 4;13:78. doi: 10.1186/s13321-021-00544-w (PMC8491408; doi:10.1186/s13321-021-00544-w)
Supplement: Supplementary file 5 — Additional file 5. ZIP file containing all input mass spectral data, converted to .jdx files compatible with the NIST EI library. [file 13321_2021_544_MOESM5_ESM.zip › C6H6.jdx]

##TITLE=C6H6
##JCAMP-DX=4.24
##DATA TYPE=MASS SPECTRUM
##ORIGIN=Empa 503
##OWNER=Empa 503
##XUNITS=M/Z
##YUNITS=RELATIVE INTENSITY
##XFACTOR=1
##YFACTOR=1
##FIRSTX=26.015605
##LASTX=80.053874
##FIRSTY=4446
##MAXX=80.053874
##MINX=26.015605
##MAXY=9999
##MINY=1923
##NPOINTS=26
##PEAK TABLE=(XY..XY)
26.015605,28
27.023345,63
35.999979,12
37.007838,125
38.015664,185
39.023507,586
40.028326,17
47.999384,14
49.007289,152
50.015504,1164
51.023132,1295
52.030999,1393
53.035088,58
59.998863,14
61.006905,53
63.022598,267
64.025947,14
71.999484,13
73.007198,153
74.014892,480
75.022011,171
76.030609,515
77.038571,2513
78.046504,9999
79.049768,649
80.053874,18
##END=
