# Supplementary material for: Automated fragment formula annotation for electron ionisation, high resolution mass spectrometry: application to atmospheric measurements of halocarbons
Source: J Cheminform. 2021 Oct 4;13:78. doi: 10.1186/s13321-021-00544-w (PMC8491408; doi:10.1186/s13321-021-00544-w)
Supplement: Supplementary file 5 — Additional file 5. ZIP file containing all input mass spectral data, converted to .jdx files compatible with the NIST EI library. [file 13321_2021_544_MOESM5_ESM.zip › C7H8.jdx]

##TITLE=C7H8
##JCAMP-DX=4.24
##DATA TYPE=MASS SPECTRUM
##ORIGIN=Empa 503
##OWNER=Empa 503
##XUNITS=M/Z
##YUNITS=RELATIVE INTENSITY
##XFACTOR=1
##YFACTOR=1
##FIRSTX=26.015714
##LASTX=94.068626
##FIRSTY=2486
##MAXX=94.068626
##MINX=26.015714
##MAXY=9999
##MINY=301
##NPOINTS=52
##PEAK TABLE=(XY..XY)
26.015714,7
27.023560,39
29.039273,2
31.010583,1
36.000342,2
37.008029,47
38.015758,111
39.023665,592
40.030283,68
41.039157,70
42.045958,7
43.009563,37
45.023666,150
46.031376,82
47.999751,2
49.007856,28
50.015693,284
51.023381,444
52.030460,105
53.038581,50
54.044790,3
55.054640,22
56.062098,13
59.999738,12
61.007568,108
62.015322,246
63.023192,602
64.029891,118
65.038970,1141
66.044312,115
67.053400,7
69.070045,44
70.076930,8
72.000051,1
73.007416,17
74.015224,80
75.022566,46
76.030334,28
77.038602,80
78.044197,8
83.999542,15
84.093333,7
85.007281,46
86.015061,69
87.022472,39
88.029063,7
89.038775,384
90.045744,137
91.054755,9999
92.062024,5624
93.065353,378
94.068626,11
##END=
