# Supplementary material for: Automated fragment formula annotation for electron ionisation, high resolution mass spectrometry: application to atmospheric measurements of halocarbons
Source: J Cheminform. 2021 Oct 4;13:78. doi: 10.1186/s13321-021-00544-w (PMC8491408; doi:10.1186/s13321-021-00544-w)
Supplement: Supplementary file 5 — Additional file 5. ZIP file containing all input mass spectral data, converted to .jdx files compatible with the NIST EI library. [file 13321_2021_544_MOESM5_ESM.zip › CCl4.jdx]

##TITLE=CCl4
##JCAMP-DX=4.24
##DATA TYPE=MASS SPECTRUM
##ORIGIN=Empa 503
##OWNER=Empa 503
##XUNITS=M/Z
##YUNITS=RELATIVE INTENSITY
##XFACTOR=1
##YFACTOR=1
##FIRSTX=34.968788
##LASTX=122.896463
##FIRSTY=2722
##MAXX=122.896463
##MINX=34.968788
##MAXY=9999
##MINY=107
##NPOINTS=19
##PEAK TABLE=(XY..XY)
34.968788,936
35.975963,362
36.965786,315
46.968388,1301
48.965480,410
59.965768,41
81.936310,2119
82.944716,110
83.933746,1360
84.948736,48
85.931718,194
97.931307,46
99.924285,37
116.905243,9963
117.908307,65
118.902328,9999
119.907170,63
120.899130,3170
122.896463,305
##END=
