# Supplementary material for: Automated fragment formula annotation for electron ionisation, high resolution mass spectrometry: application to atmospheric measurements of halocarbons
Source: J Cheminform. 2021 Oct 4;13:78. doi: 10.1186/s13321-021-00544-w (PMC8491408; doi:10.1186/s13321-021-00544-w)
Supplement: Supplementary file 5 — Additional file 5. ZIP file containing all input mass spectral data, converted to .jdx files compatible with the NIST EI library. [file 13321_2021_544_MOESM5_ESM.zip › CFC11.jdx]

##TITLE=CFC11
##JCAMP-DX=4.24
##DATA TYPE=MASS SPECTRUM
##ORIGIN=Empa 503
##OWNER=Empa 503
##XUNITS=M/Z
##YUNITS=RELATIVE INTENSITY
##XFACTOR=1
##YFACTOR=1
##FIRSTX=30.998265
##LASTX=137.907137
##FIRSTY=22246
##MAXX=137.907137
##MINX=30.998265
##MAXY=9999
##MINY=38
##NPOINTS=32
##PEAK TABLE=(XY..XY)
30.998265,241
34.968654,374
35.976245,16
36.965700,127
37.973077,5
46.968400,491
47.970015,7
48.965327,167
49.969460,2
53.969456,1
65.966257,933
66.970807,14
67.963228,309
81.936626,322
82.940229,3
83.933531,214
84.939029,2
85.930361,34
100.935120,9999
101.938104,104
102.932208,6725
103.934909,68
104.929030,1041
105.932747,13
116.905287,205
117.906657,1
118.902220,202
119.907540,2
120.899016,64
122.895591,6
135.905405,1
137.907137,0
##END=
