# Supplementary material for: Automated fragment formula annotation for electron ionisation, high resolution mass spectrometry: application to atmospheric measurements of halocarbons
Source: J Cheminform. 2021 Oct 4;13:78. doi: 10.1186/s13321-021-00544-w (PMC8491408; doi:10.1186/s13321-021-00544-w)
Supplement: Supplementary file 5 — Additional file 5. ZIP file containing all input mass spectral data, converted to .jdx files compatible with the NIST EI library. [file 13321_2021_544_MOESM5_ESM.zip › CFC113.jdx]

##TITLE=CFC113
##JCAMP-DX=4.24
##DATA TYPE=MASS SPECTRUM
##ORIGIN=Empa 503
##OWNER=Empa 503
##XUNITS=M/Z
##YUNITS=RELATIVE INTENSITY
##XFACTOR=1
##YFACTOR=1
##FIRSTX=30.998307
##LASTX=187.900798
##FIRSTY=18812
##MAXX=187.900798
##MINX=30.998307
##MAXY=9999
##MINY=58
##NPOINTS=68
##PEAK TABLE=(XY..XY)
30.998307,582
34.968782,197
36.965716,67
46.968468,533
47.967320,14
48.965673,152
49.997155,219
55.995077,18
57.983078,11
58.969069,32
60.977233,14
61.996556,61
65.966316,1049
66.966860,38
67.963280,364
68.994326,51
69.937050,12
69.996598,6
71.933184,5
73.948076,2
74.949795,2
77.966287,165
78.976262,4
79.964362,46
80.991367,62
81.936489,322
83.933983,182
84.964605,3652
85.950502,29
86.961553,1167
87.965456,9
93.936652,20
95.935718,14
96.964852,70
98.961999,24
100.935208,9999
101.938170,90
102.932204,6478
103.935708,62
104.928978,1005
105.932354,7
112.935887,27
114.933570,16
115.962964,774
116.905704,340
116.971059,39
117.959686,245
118.902484,344
118.985170,7
120.899328,96
122.898161,10
131.933722,210
132.941253,2
133.930332,134
135.927566,21
147.903228,4
149.898723,5
150.932608,9343
151.935121,166
152.929525,5923
153.932439,117
154.926072,885
155.928437,13
166.902543,49
168.898658,49
170.897329,8
185.898555,2
187.900798,4
##END=
