# Supplementary material for: Automated fragment formula annotation for electron ionisation, high resolution mass spectrometry: application to atmospheric measurements of halocarbons
Source: J Cheminform. 2021 Oct 4;13:78. doi: 10.1186/s13321-021-00544-w (PMC8491408; doi:10.1186/s13321-021-00544-w)
Supplement: Supplementary file 5 — Additional file 5. ZIP file containing all input mass spectral data, converted to .jdx files compatible with the NIST EI library. [file 13321_2021_544_MOESM5_ESM.zip › CFC114.jdx]

##TITLE=CFC114
##JCAMP-DX=4.24
##DATA TYPE=MASS SPECTRUM
##ORIGIN=Empa 503
##OWNER=Empa 503
##XUNITS=M/Z
##YUNITS=RELATIVE INTENSITY
##XFACTOR=1
##YFACTOR=1
##FIRSTX=30.998119
##LASTX=154.925602
##FIRSTY=5185
##MAXX=154.925602
##MINX=30.998119
##MAXY=9999
##MINY=20
##NPOINTS=40
##PEAK TABLE=(XY..XY)
30.998119,508
34.968640,123
36.965679,40
42.998285,22
46.968433,188
48.965339,59
49.995997,541
57.981209,24
58.972483,13
61.995948,30
65.966218,452
67.962960,139
68.994017,666
69.998380,9
77.964793,36
79.961015,8
80.994213,18
81.935715,40
83.933126,14
84.964355,9999
85.967836,99
86.961298,3233
87.964124,29
96.966323,8
99.992074,710
100.934503,1639
101.937620,9
102.931763,1067
104.928389,163
115.962225,184
117.959405,53
131.930984,6
133.928773,2
134.961350,8142
135.964472,167
136.958348,2600
137.960847,48
150.931887,420
152.928427,254
154.925602,39
##END=
