# Supplementary material for: Automated fragment formula annotation for electron ionisation, high resolution mass spectrometry: application to atmospheric measurements of halocarbons
Source: J Cheminform. 2021 Oct 4;13:78. doi: 10.1186/s13321-021-00544-w (PMC8491408; doi:10.1186/s13321-021-00544-w)
Supplement: Supplementary file 5 — Additional file 5. ZIP file containing all input mass spectral data, converted to .jdx files compatible with the NIST EI library. [file 13321_2021_544_MOESM5_ESM.zip › CFC115.jdx]

##TITLE=CFC115
##JCAMP-DX=4.24
##DATA TYPE=MASS SPECTRUM
##ORIGIN=Empa 503
##OWNER=Empa 503
##XUNITS=M/Z
##YUNITS=RELATIVE INTENSITY
##XFACTOR=1
##YFACTOR=1
##FIRSTX=30.997855
##LASTX=136.957333
##FIRSTY=2120
##MAXX=136.957333
##MINX=30.997855
##MAXY=9999
##MINY=28
##NPOINTS=21
##PEAK TABLE=(XY..XY)
30.997855,599
34.968330,66
46.967926,87
48.966329,9
49.996009,719
61.995117,8
65.966395,236
67.962430,68
68.993751,5082
69.996948,53
84.963929,9999
85.967663,99
86.960981,3298
87.963832,19
99.991913,342
115.962511,26
118.990312,8064
119.993919,156
134.960464,3589
135.964127,58
136.957333,1143
##END=
