# Supplementary material for: Automated fragment formula annotation for electron ionisation, high resolution mass spectrometry: application to atmospheric measurements of halocarbons
Source: J Cheminform. 2021 Oct 4;13:78. doi: 10.1186/s13321-021-00544-w (PMC8491408; doi:10.1186/s13321-021-00544-w)
Supplement: Supplementary file 5 — Additional file 5. ZIP file containing all input mass spectral data, converted to .jdx files compatible with the NIST EI library. [file 13321_2021_544_MOESM5_ESM.zip › CFC12.jdx]

##TITLE=CFC12
##JCAMP-DX=4.24
##DATA TYPE=MASS SPECTRUM
##ORIGIN=Empa 503
##OWNER=Empa 503
##XUNITS=M/Z
##YUNITS=RELATIVE INTENSITY
##XFACTOR=1
##YFACTOR=1
##FIRSTX=30.998001
##LASTX=123.925534
##FIRSTY=61920
##MAXX=123.925534
##MINX=30.998001
##MAXY=9999
##MINY=162
##NPOINTS=34
##PEAK TABLE=(XY..XY)
30.998001,222
32.984163,1
33.987473,1
34.968515,242
36.965466,85
40.967611,14
41.966659,10
42.965528,1
46.968153,156
47.970316,2
48.965112,53
49.996073,739
53.966686,2
55.964166,1
65.966023,278
67.962961,93
69.936347,20
71.933082,14
73.930020,2
81.936382,14
83.932853,10
84.964394,9999
85.967375,103
86.961386,3210
87.964526,33
100.934777,918
101.937954,9
102.931702,579
103.934745,6
104.928543,94
105.932227,1
119.932816,17
121.929984,11
123.925534,2
##END=
