# Supplementary material for: Automated fragment formula annotation for electron ionisation, high resolution mass spectrometry: application to atmospheric measurements of halocarbons
Source: J Cheminform. 2021 Oct 4;13:78. doi: 10.1186/s13321-021-00544-w (PMC8491408; doi:10.1186/s13321-021-00544-w)
Supplement: Supplementary file 5 — Additional file 5. ZIP file containing all input mass spectral data, converted to .jdx files compatible with the NIST EI library. [file 13321_2021_544_MOESM5_ESM.zip › CFC-13.jdx]

##TITLE=CFC-13
##JCAMP-DX=4.24
##DATA TYPE=MASS SPECTRUM
##ORIGIN=Empa 503
##OWNER=Empa 503
##XUNITS=M/Z
##YUNITS=RELATIVE INTENSITY
##XFACTOR=1
##YFACTOR=1
##FIRSTX=34.968415
##LASTX=86.961019
##FIRSTY=279
##MAXX=86.961019
##MINX=34.968415
##MAXY=9999
##MINY=76
##NPOINTS=7
##PEAK TABLE=(XY..XY)
34.968415,230
36.965437,229
49.996123,907
68.993675,9999
69.996674,63
84.964064,2974
86.961019,850
##END=
