# Supplementary material for: Automated fragment formula annotation for electron ionisation, high resolution mass spectrometry: application to atmospheric measurements of halocarbons
Source: J Cheminform. 2021 Oct 4;13:78. doi: 10.1186/s13321-021-00544-w (PMC8491408; doi:10.1186/s13321-021-00544-w)
Supplement: Supplementary file 5 — Additional file 5. ZIP file containing all input mass spectral data, converted to .jdx files compatible with the NIST EI library. [file 13321_2021_544_MOESM5_ESM.zip › CH2Br2.jdx]

##TITLE=CH2Br2
##JCAMP-DX=4.24
##DATA TYPE=MASS SPECTRUM
##ORIGIN=Empa 503
##OWNER=Empa 503
##XUNITS=M/Z
##YUNITS=RELATIVE INTENSITY
##XFACTOR=1
##YFACTOR=1
##FIRSTX=78.916790
##LASTX=175.848744
##FIRSTY=304
##MAXX=175.848744
##MINX=78.916790
##MAXY=9999
##MINY=186
##NPOINTS=8
##PEAK TABLE=(XY..XY)
78.916790,1318
80.916063,1095
90.918273,808
92.931048,7962
94.931225,7721
171.851954,5181
173.849440,9999
175.848744,5314
##END=
