# Supplementary material for: Automated fragment formula annotation for electron ionisation, high resolution mass spectrometry: application to atmospheric measurements of halocarbons
Source: J Cheminform. 2021 Oct 4;13:78. doi: 10.1186/s13321-021-00544-w (PMC8491408; doi:10.1186/s13321-021-00544-w)
Supplement: Supplementary file 5 — Additional file 5. ZIP file containing all input mass spectral data, converted to .jdx files compatible with the NIST EI library. [file 13321_2021_544_MOESM5_ESM.zip › CH2Cl2.jdx]

##TITLE=CH2Cl2
##JCAMP-DX=4.24
##DATA TYPE=MASS SPECTRUM
##ORIGIN=Empa 503
##OWNER=Empa 503
##XUNITS=M/Z
##YUNITS=RELATIVE INTENSITY
##XFACTOR=1
##YFACTOR=1
##FIRSTX=34.968596
##LASTX=88.950286
##FIRSTY=7543
##MAXX=88.950286
##MINX=34.968596
##MAXY=9999
##MINY=79
##NPOINTS=23
##PEAK TABLE=(XY..XY)
34.968596,467
35.976278,99
36.965575,168
37.973145,35
40.967736,249
41.967043,165
42.965768,34
46.968263,1606
47.975846,770
48.983702,8881
49.975655,305
50.980917,2896
51.984554,31
69.936446,40
71.932819,23
81.936470,94
82.943910,301
83.952081,9999
84.946544,283
85.949069,6368
86.949080,93
87.946105,1014
88.950286,5
##END=
