# Supplementary material for: Automated fragment formula annotation for electron ionisation, high resolution mass spectrometry: application to atmospheric measurements of halocarbons
Source: J Cheminform. 2021 Oct 4;13:78. doi: 10.1186/s13321-021-00544-w (PMC8491408; doi:10.1186/s13321-021-00544-w)
Supplement: Supplementary file 5 — Additional file 5. ZIP file containing all input mass spectral data, converted to .jdx files compatible with the NIST EI library. [file 13321_2021_544_MOESM5_ESM.zip › CH3Br.jdx]

##TITLE=CH3Br
##JCAMP-DX=4.24
##DATA TYPE=MASS SPECTRUM
##ORIGIN=Empa 503
##OWNER=Empa 503
##XUNITS=M/Z
##YUNITS=RELATIVE INTENSITY
##XFACTOR=1
##YFACTOR=1
##FIRSTX=78.916812
##LASTX=96.945151
##FIRSTY=1363
##MAXX=96.945151
##MINX=78.916812
##MAXY=9999
##MINY=131
##NPOINTS=10
##PEAK TABLE=(XY..XY)
78.916812,868
79.925155,125
80.915180,838
90.917080,751
91.924764,373
92.926119,1855
93.939674,9999
94.931335,1358
95.938292,9686
96.945151,83
##END=
