# Supplementary material for: Automated fragment formula annotation for electron ionisation, high resolution mass spectrometry: application to atmospheric measurements of halocarbons
Source: J Cheminform. 2021 Oct 4;13:78. doi: 10.1186/s13321-021-00544-w (PMC8491408; doi:10.1186/s13321-021-00544-w)
Supplement: Supplementary file 5 — Additional file 5. ZIP file containing all input mass spectral data, converted to .jdx files compatible with the NIST EI library. [file 13321_2021_544_MOESM5_ESM.zip › CH3Cl.jdx]

##TITLE=CH3Cl
##JCAMP-DX=4.24
##DATA TYPE=MASS SPECTRUM
##ORIGIN=Empa 503
##OWNER=Empa 503
##XUNITS=M/Z
##YUNITS=RELATIVE INTENSITY
##XFACTOR=1
##YFACTOR=1
##FIRSTX=30.998062
##LASTX=52.992011
##FIRSTY=389
##MAXX=52.992011
##MINX=30.998062
##MAXY=9999
##MINY=389
##NPOINTS=12
##PEAK TABLE=(XY..XY)
30.998062,5
34.968433,206
35.976174,69
36.965590,73
37.973190,21
46.968091,715
47.975798,338
48.982372,803
49.991609,9999
50.983928,297
51.988617,3310
52.992011,36
##END=
