# Supplementary material for: Automated fragment formula annotation for electron ionisation, high resolution mass spectrometry: application to atmospheric measurements of halocarbons
Source: J Cheminform. 2021 Oct 4;13:78. doi: 10.1186/s13321-021-00544-w (PMC8491408; doi:10.1186/s13321-021-00544-w)
Supplement: Supplementary file 5 — Additional file 5. ZIP file containing all input mass spectral data, converted to .jdx files compatible with the NIST EI library. [file 13321_2021_544_MOESM5_ESM.zip › CH3I.jdx]

##TITLE=CH3I
##JCAMP-DX=4.24
##DATA TYPE=MASS SPECTRUM
##ORIGIN=Empa 503
##OWNER=Empa 503
##XUNITS=M/Z
##YUNITS=RELATIVE INTENSITY
##XFACTOR=1
##YFACTOR=1
##FIRSTX=126.902446
##LASTX=141.926124
##FIRSTY=834
##MAXX=141.926124
##MINX=126.902446
##MAXY=9999
##MINY=68
##NPOINTS=4
##PEAK TABLE=(XY..XY)
126.902446,3418
138.902545,280
140.918891,1111
141.926124,9999
##END=
