# Supplementary material for: Automated fragment formula annotation for electron ionisation, high resolution mass spectrometry: application to atmospheric measurements of halocarbons
Source: J Cheminform. 2021 Oct 4;13:78. doi: 10.1186/s13321-021-00544-w (PMC8491408; doi:10.1186/s13321-021-00544-w)
Supplement: Supplementary file 5 — Additional file 5. ZIP file containing all input mass spectral data, converted to .jdx files compatible with the NIST EI library. [file 13321_2021_544_MOESM5_ESM.zip › CHCl3.jdx]

##TITLE=CHCl3
##JCAMP-DX=4.24
##DATA TYPE=MASS SPECTRUM
##ORIGIN=Empa 503
##OWNER=Empa 503
##XUNITS=M/Z
##YUNITS=RELATIVE INTENSITY
##XFACTOR=1
##YFACTOR=1
##FIRSTX=46.968331
##LASTX=121.907930
##FIRSTY=6376
##MAXX=121.907930
##MINX=46.968331
##MAXY=9999
##MINY=104
##NPOINTS=18
##PEAK TABLE=(XY..XY)
46.968331,1676
47.972202,605
48.966561,598
49.972206,257
69.936928,31
71.933658,34
81.936243,332
82.944341,9999
83.941565,333
84.941406,6477
85.942291,105
86.938556,1049
116.905725,110
117.912186,175
118.902677,129
119.910457,177
120.900499,27
121.907930,51
##END=
