# Supplementary material for: Automated fragment formula annotation for electron ionisation, high resolution mass spectrometry: application to atmospheric measurements of halocarbons
Source: J Cheminform. 2021 Oct 4;13:78. doi: 10.1186/s13321-021-00544-w (PMC8491408; doi:10.1186/s13321-021-00544-w)
Supplement: Supplementary file 5 — Additional file 5. ZIP file containing all input mass spectral data, converted to .jdx files compatible with the NIST EI library. [file 13321_2021_544_MOESM5_ESM.zip › COS.jdx]

##TITLE=COS
##JCAMP-DX=4.24
##DATA TYPE=MASS SPECTRUM
##ORIGIN=Empa 503
##OWNER=Empa 503
##XUNITS=M/Z
##YUNITS=RELATIVE INTENSITY
##XFACTOR=1
##YFACTOR=1
##FIRSTX=29.984082
##LASTX=63.960839
##FIRSTY=4443
##MAXX=63.960839
##MINX=29.984082
##MAXY=9999
##MINY=155
##NPOINTS=13
##PEAK TABLE=(XY..XY)
29.984082,91
30.982805,3
31.971467,1158
32.970934,14
33.967648,88
43.987876,192
45.967152,9
47.966505,11
59.965897,9999
60.967434,191
61.961738,470
62.965344,4
63.960839,5
##END=
