# Supplementary material for: Automated fragment formula annotation for electron ionisation, high resolution mass spectrometry: application to atmospheric measurements of halocarbons
Source: J Cheminform. 2021 Oct 4;13:78. doi: 10.1186/s13321-021-00544-w (PMC8491408; doi:10.1186/s13321-021-00544-w)
Supplement: Supplementary file 5 — Additional file 5. ZIP file containing all input mass spectral data, converted to .jdx files compatible with the NIST EI library. [file 13321_2021_544_MOESM5_ESM.zip › Halon1211.jdx]

##TITLE=Halon1211
##JCAMP-DX=4.24
##DATA TYPE=MASS SPECTRUM
##ORIGIN=Empa 503
##OWNER=Empa 503
##XUNITS=M/Z
##YUNITS=RELATIVE INTENSITY
##XFACTOR=1
##YFACTOR=1
##FIRSTX=30.998343
##LASTX=148.879854
##FIRSTY=618
##MAXX=148.879854
##MINX=30.998343
##MAXY=9999
##MINY=34
##NPOINTS=25
##PEAK TABLE=(XY..XY)
30.998343,270
46.968482,111
48.971972,18
49.995215,678
65.966204,226
67.979931,271
69.982159,59
78.916601,794
80.914624,795
84.964204,9999
85.968033,66
86.961188,3221
87.962458,33
90.916578,55
92.914039,69
109.916416,82
111.912423,94
113.885712,19
115.881995,23
128.913789,2299
129.921747,15
130.911578,2336
144.883554,681
146.881621,881
148.879854,212
##END=
