# Supplementary material for: Automated fragment formula annotation for electron ionisation, high resolution mass spectrometry: application to atmospheric measurements of halocarbons
Source: J Cheminform. 2021 Oct 4;13:78. doi: 10.1186/s13321-021-00544-w (PMC8491408; doi:10.1186/s13321-021-00544-w)
Supplement: Supplementary file 5 — Additional file 5. ZIP file containing all input mass spectral data, converted to .jdx files compatible with the NIST EI library. [file 13321_2021_544_MOESM5_ESM.zip › Halon1301.jdx]

##TITLE=Halon1301
##JCAMP-DX=4.24
##DATA TYPE=MASS SPECTRUM
##ORIGIN=Empa 503
##OWNER=Empa 503
##XUNITS=M/Z
##YUNITS=RELATIVE INTENSITY
##XFACTOR=1
##YFACTOR=1
##FIRSTX=30.997894
##LASTX=149.908769
##FIRSTY=210
##MAXX=149.908769
##MINX=30.997894
##MAXY=9999
##MINY=32
##NPOINTS=12
##PEAK TABLE=(XY..XY)
30.997894,122
49.996074,526
68.993827,9999
69.996659,102
78.916230,864
80.914895,884
90.919298,19
92.916880,29
128.913212,2349
130.910971,2356
147.911354,1623
149.908769,1598
##END=
