# Supplementary material for: Automated fragment formula annotation for electron ionisation, high resolution mass spectrometry: application to atmospheric measurements of halocarbons
Source: J Cheminform. 2021 Oct 4;13:78. doi: 10.1186/s13321-021-00544-w (PMC8491408; doi:10.1186/s13321-021-00544-w)
Supplement: Supplementary file 5 — Additional file 5. ZIP file containing all input mass spectral data, converted to .jdx files compatible with the NIST EI library. [file 13321_2021_544_MOESM5_ESM.zip › Halon2402.jdx]

##TITLE=Halon2402
##JCAMP-DX=4.24
##DATA TYPE=MASS SPECTRUM
##ORIGIN=Empa 503
##OWNER=Empa 503
##XUNITS=M/Z
##YUNITS=RELATIVE INTENSITY
##XFACTOR=1
##YFACTOR=1
##FIRSTX=78.917846
##LASTX=261.824582
##FIRSTY=450
##MAXX=261.824582
##MINX=78.917846
##MAXY=9999
##MINY=114
##NPOINTS=22
##PEAK TABLE=(XY..XY)
78.917846,476
80.915552,371
80.993156,648
99.991979,1947
109.915148,296
111.911468,280
128.913350,3667
130.911437,3350
159.910350,309
161.908428,484
178.910785,9999
179.913844,136
180.908396,9290
181.914005,180
188.833573,216
190.832769,527
192.829263,359
238.830528,121
240.831460,217
257.828705,367
259.826139,830
261.824582,373
##END=
