# Supplementary material for: Automated fragment formula annotation for electron ionisation, high resolution mass spectrometry: application to atmospheric measurements of halocarbons
Source: J Cheminform. 2021 Oct 4;13:78. doi: 10.1186/s13321-021-00544-w (PMC8491408; doi:10.1186/s13321-021-00544-w)
Supplement: Supplementary file 5 — Additional file 5. ZIP file containing all input mass spectral data, converted to .jdx files compatible with the NIST EI library. [file 13321_2021_544_MOESM5_ESM.zip › HCFC124.jdx]

##TITLE=HCFC124
##JCAMP-DX=4.24
##DATA TYPE=MASS SPECTRUM
##ORIGIN=Empa 503
##OWNER=Empa 503
##XUNITS=M/Z
##YUNITS=RELATIVE INTENSITY
##XFACTOR=1
##YFACTOR=1
##FIRSTX=51.004338
##LASTX=135.966252
##FIRSTY=1535
##MAXX=135.966252
##MINX=51.004338
##MAXY=9999
##MINY=50
##NPOINTS=7
##PEAK TABLE=(XY..XY)
51.004338,5848
66.973889,9258
68.993590,4648
81.999360,190
100.999696,9999
116.972196,2722
135.966252,291
##END=
