# Supplementary material for: Automated fragment formula annotation for electron ionisation, high resolution mass spectrometry: application to atmospheric measurements of halocarbons
Source: J Cheminform. 2021 Oct 4;13:78. doi: 10.1186/s13321-021-00544-w (PMC8491408; doi:10.1186/s13321-021-00544-w)
Supplement: Supplementary file 5 — Additional file 5. ZIP file containing all input mass spectral data, converted to .jdx files compatible with the NIST EI library. [file 13321_2021_544_MOESM5_ESM.zip › HCFC141b.jdx]

##TITLE=HCFC141b
##JCAMP-DX=4.24
##DATA TYPE=MASS SPECTRUM
##ORIGIN=Empa 503
##OWNER=Empa 503
##XUNITS=M/Z
##YUNITS=RELATIVE INTENSITY
##XFACTOR=1
##YFACTOR=1
##FIRSTX=26.015291
##LASTX=97.949185
##FIRSTY=259
##MAXX=97.949185
##MINX=26.015291
##MAXY=9999
##MINY=77
##NPOINTS=17
##PEAK TABLE=(XY..XY)
26.015291,183
34.968723,206
35.976253,404
45.012996,3324
46.021005,182
59.975672,468
60.983640,3339
61.976485,190
62.980516,1074
78.975643,301
79.981553,2919
80.989436,9999
81.980645,1105
82.986495,3202
83.994415,54
95.952000,901
97.949185,576
##END=
