# Supplementary material for: Automated fragment formula annotation for electron ionisation, high resolution mass spectrometry: application to atmospheric measurements of halocarbons
Source: J Cheminform. 2021 Oct 4;13:78. doi: 10.1186/s13321-021-00544-w (PMC8491408; doi:10.1186/s13321-021-00544-w)
Supplement: Supplementary file 5 — Additional file 5. ZIP file containing all input mass spectral data, converted to .jdx files compatible with the NIST EI library. [file 13321_2021_544_MOESM5_ESM.zip › HCFC142b.jdx]

##TITLE=HCFC142b
##JCAMP-DX=4.24
##DATA TYPE=MASS SPECTRUM
##ORIGIN=Empa 503
##OWNER=Empa 503
##XUNITS=M/Z
##YUNITS=RELATIVE INTENSITY
##XFACTOR=1
##YFACTOR=1
##FIRSTX=26.014620
##LASTX=98.976307
##FIRSTY=213
##MAXX=98.976307
##MINX=26.014620
##MAXY=9999
##MINY=36
##NPOINTS=39
##PEAK TABLE=(XY..XY)
26.014620,40
30.998151,253
33.013687,90
34.968674,106
35.975281,29
36.965281,30
37.973511,7
42.010503,10
42.998441,33
43.990583,145
44.954453,52
45.013451,2416
46.018885,97
46.968386,42
47.972172,58
48.983154,95
49.996054,90
51.003260,95
58.968231,13
59.975451,56
60.983593,407
61.986462,25
63.000525,266
63.960570,25
64.011213,851
65.019244,9999
65.965725,24
66.022695,229
66.973302,32
78.973492,111
79.981519,309
80.988615,471
81.979656,104
82.986306,143
84.964422,1984
85.967850,11
86.961469,632
97.971312,8
98.976307,10
##END=
