# Supplementary material for: Automated fragment formula annotation for electron ionisation, high resolution mass spectrometry: application to atmospheric measurements of halocarbons
Source: J Cheminform. 2021 Oct 4;13:78. doi: 10.1186/s13321-021-00544-w (PMC8491408; doi:10.1186/s13321-021-00544-w)
Supplement: Supplementary file 5 — Additional file 5. ZIP file containing all input mass spectral data, converted to .jdx files compatible with the NIST EI library. [file 13321_2021_544_MOESM5_ESM.zip › HCFC22.jdx]

##TITLE=HCFC22
##JCAMP-DX=4.24
##DATA TYPE=MASS SPECTRUM
##ORIGIN=Empa 503
##OWNER=Empa 503
##XUNITS=M/Z
##YUNITS=RELATIVE INTENSITY
##XFACTOR=1
##YFACTOR=1
##FIRSTX=30.997977
##LASTX=87.968306
##FIRSTY=39048
##MAXX=87.968306
##MINX=30.997977
##MAXY=9999
##MINY=66
##NPOINTS=22
##PEAK TABLE=(XY..XY)
30.997977,564
31.990436,80
32.984529,1
34.968438,376
35.976105,50
36.965541,132
37.973309,16
46.968152,179
47.975149,34
48.965175,61
49.995929,638
51.003877,9999
52.007169,109
53.967117,2
55.961730,1
65.965957,257
66.973808,1547
67.964303,99
68.972134,493
69.975492,5
85.971378,233
87.968306,75
##END=
