# Supplementary material for: Automated fragment formula annotation for electron ionisation, high resolution mass spectrometry: application to atmospheric measurements of halocarbons
Source: J Cheminform. 2021 Oct 4;13:78. doi: 10.1186/s13321-021-00544-w (PMC8491408; doi:10.1186/s13321-021-00544-w)
Supplement: Supplementary file 5 — Additional file 5. ZIP file containing all input mass spectral data, converted to .jdx files compatible with the NIST EI library. [file 13321_2021_544_MOESM5_ESM.zip › HCFO-1233zdE.jdx]

##TITLE=HCFO-1233zdE
##JCAMP-DX=4.24
##DATA TYPE=MASS SPECTRUM
##ORIGIN=Empa 503
##OWNER=Empa 503
##XUNITS=M/Z
##YUNITS=RELATIVE INTENSITY
##XFACTOR=1
##YFACTOR=1
##FIRSTX=60.983952
##LASTX=131.978894
##FIRSTY=131
##MAXX=131.978894
##MINX=60.983952
##MAXY=9999
##MINY=64
##NPOINTS=13
##PEAK TABLE=(XY..XY)
60.983952,471
68.994126,3436
75.004501,1423
79.981628,1685
81.978888,499
84.964910,1210
86.959793,403
95.009277,9999
96.015411,230
110.980679,2675
112.977895,687
129.978141,5290
131.978894,1541
##END=
