# Supplementary material for: Automated fragment formula annotation for electron ionisation, high resolution mass spectrometry: application to atmospheric measurements of halocarbons
Source: J Cheminform. 2021 Oct 4;13:78. doi: 10.1186/s13321-021-00544-w (PMC8491408; doi:10.1186/s13321-021-00544-w)
Supplement: Supplementary file 5 — Additional file 5. ZIP file containing all input mass spectral data, converted to .jdx files compatible with the NIST EI library. [file 13321_2021_544_MOESM5_ESM.zip › hexachlorobutadiene.jdx]

##TITLE=hexachlorobutadiene
##JCAMP-DX=4.24
##DATA TYPE=MASS SPECTRUM
##ORIGIN=Empa 503
##OWNER=Empa 503
##XUNITS=M/Z
##YUNITS=RELATIVE INTENSITY
##XFACTOR=1
##YFACTOR=1
##FIRSTX=34.968819
##LASTX=263.801961
##FIRSTY=910
##MAXX=263.801961
##MINX=34.968819
##MAXY=9999
##MINY=273
##NPOINTS=31
##PEAK TABLE=(XY..XY)
34.968819,535
36.000493,160
46.968865,1515
48.965709,331
70.968410,801
81.937464,246
82.967930,1630
84.965348,417
93.936736,1014
94.934978,364
95.933533,544
105.937037,632
107.934254,251
117.936945,3224
119.934008,1897
140.905665,2240
142.902153,2087
144.900208,511
152.905946,1209
154.903292,1236
187.874774,2949
189.871209,3974
191.868888,1654
222.842480,5875
224.840074,9999
226.837272,6121
228.834245,1575
257.811233,1251
259.807829,2831
261.805297,2189
263.801961,675
##END=
