# Supplementary material for: Automated fragment formula annotation for electron ionisation, high resolution mass spectrometry: application to atmospheric measurements of halocarbons
Source: J Cheminform. 2021 Oct 4;13:78. doi: 10.1186/s13321-021-00544-w (PMC8491408; doi:10.1186/s13321-021-00544-w)
Supplement: Supplementary file 5 — Additional file 5. ZIP file containing all input mass spectral data, converted to .jdx files compatible with the NIST EI library. [file 13321_2021_544_MOESM5_ESM.zip › HFC-125.jdx]

##TITLE=HFC-125
##JCAMP-DX=4.24
##DATA TYPE=MASS SPECTRUM
##ORIGIN=Empa 503
##OWNER=Empa 503
##XUNITS=M/Z
##YUNITS=RELATIVE INTENSITY
##XFACTOR=1
##YFACTOR=1
##FIRSTX=30.998472
##LASTX=118.989331
##FIRSTY=6246
##MAXX=118.989331
##MINX=30.998472
##MAXY=9999
##MINY=42
##NPOINTS=16
##PEAK TABLE=(XY..XY)
30.998472,774
41.001694,71
42.998262,26
49.996450,406
51.003945,9999
52.007225,100
61.996193,5
63.004477,11
68.993806,2619
69.997378,23
80.992991,10
82.000446,33
99.991243,245
100.999194,5893
102.002311,114
118.989331,138
##END=
