# Supplementary material for: Automated fragment formula annotation for electron ionisation, high resolution mass spectrometry: application to atmospheric measurements of halocarbons
Source: J Cheminform. 2021 Oct 4;13:78. doi: 10.1186/s13321-021-00544-w (PMC8491408; doi:10.1186/s13321-021-00544-w)
Supplement: Supplementary file 5 — Additional file 5. ZIP file containing all input mass spectral data, converted to .jdx files compatible with the NIST EI library. [file 13321_2021_544_MOESM5_ESM.zip › HFC-134.jdx]

##TITLE=HFC-134
##JCAMP-DX=4.24
##DATA TYPE=MASS SPECTRUM
##ORIGIN=Empa 503
##OWNER=Empa 503
##XUNITS=M/Z
##YUNITS=RELATIVE INTENSITY
##XFACTOR=1
##YFACTOR=1
##FIRSTX=26.015420
##LASTX=102.007255
##FIRSTY=150
##MAXX=102.007255
##MINX=26.015420
##MAXY=9999
##MINY=57
##NPOINTS=21
##PEAK TABLE=(XY..XY)
26.015420,24
30.998672,785
33.014371,3435
34.017606,35
42.998323,34
44.004902,133
45.013321,35
49.996606,146
51.004189,9999
52.007529,112
61.995885,9
63.003869,729
64.010967,77
68.993967,40
80.993652,10
82.001667,440
83.009511,6332
84.012956,125
99.992105,60
100.999931,868
102.007255,270
##END=
