# Supplementary material for: Automated fragment formula annotation for electron ionisation, high resolution mass spectrometry: application to atmospheric measurements of halocarbons
Source: J Cheminform. 2021 Oct 4;13:78. doi: 10.1186/s13321-021-00544-w (PMC8491408; doi:10.1186/s13321-021-00544-w)
Supplement: Supplementary file 5 — Additional file 5. ZIP file containing all input mass spectral data, converted to .jdx files compatible with the NIST EI library. [file 13321_2021_544_MOESM5_ESM.zip › HFC-134a.jdx]

##TITLE=HFC-134a
##JCAMP-DX=4.24
##DATA TYPE=MASS SPECTRUM
##ORIGIN=Empa 503
##OWNER=Empa 503
##XUNITS=M/Z
##YUNITS=RELATIVE INTENSITY
##XFACTOR=1
##YFACTOR=1
##FIRSTX=26.016460
##LASTX=102.008793
##FIRSTY=43
##MAXX=102.008793
##MINX=26.016460
##MAXY=9999
##MINY=43
##NPOINTS=23
##PEAK TABLE=(XY..XY)
26.016460,7
30.999573,999
33.015289,9735
34.018812,104
41.002483,11
42.999838,44
44.005521,130
45.015132,26
49.997846,296
51.005288,1792
52.008732,17
61.997053,15
63.004984,884
64.012081,123
68.995205,9999
69.998419,99
80.995696,9
82.002751,456
83.010849,7197
84.014012,146
99.992552,29
101.000969,101
102.008793,184
##END=
