# Supplementary material for: Automated fragment formula annotation for electron ionisation, high resolution mass spectrometry: application to atmospheric measurements of halocarbons
Source: J Cheminform. 2021 Oct 4;13:78. doi: 10.1186/s13321-021-00544-w (PMC8491408; doi:10.1186/s13321-021-00544-w)
Supplement: Supplementary file 5 — Additional file 5. ZIP file containing all input mass spectral data, converted to .jdx files compatible with the NIST EI library. [file 13321_2021_544_MOESM5_ESM.zip › HFC-143.jdx]

##TITLE=HFC-143
##JCAMP-DX=4.24
##DATA TYPE=MASS SPECTRUM
##ORIGIN=Empa 503
##OWNER=Empa 503
##XUNITS=M/Z
##YUNITS=RELATIVE INTENSITY
##XFACTOR=1
##YFACTOR=1
##FIRSTX=30.998713
##LASTX=84.017237
##FIRSTY=8289
##MAXX=84.017237
##MINX=30.998713
##MAXY=9999
##MINY=65
##NPOINTS=18
##PEAK TABLE=(XY..XY)
30.998713,1116
33.014405,2777
34.017480,20
42.998664,60
44.005883,586
45.013802,3673
46.019012,125
51.004259,9999
52.007756,98
54.999738,9
61.995987,41
63.003870,546
64.011724,811
65.019298,1622
66.022726,32
80.994500,15
82.001745,448
84.017237,553
##END=
