# Supplementary material for: Automated fragment formula annotation for electron ionisation, high resolution mass spectrometry: application to atmospheric measurements of halocarbons
Source: J Cheminform. 2021 Oct 4;13:78. doi: 10.1186/s13321-021-00544-w (PMC8491408; doi:10.1186/s13321-021-00544-w)
Supplement: Supplementary file 5 — Additional file 5. ZIP file containing all input mass spectral data, converted to .jdx files compatible with the NIST EI library. [file 13321_2021_544_MOESM5_ESM.zip › HFC-143a.jdx]

##TITLE=HFC-143a
##JCAMP-DX=4.24
##DATA TYPE=MASS SPECTRUM
##ORIGIN=Empa 503
##OWNER=Empa 503
##XUNITS=M/Z
##YUNITS=RELATIVE INTENSITY
##XFACTOR=1
##YFACTOR=1
##FIRSTX=26.016490
##LASTX=84.018101
##FIRSTY=96
##MAXX=84.018101
##MINX=26.016490
##MAXY=9999
##MINY=37
##NPOINTS=20
##PEAK TABLE=(XY..XY)
26.016490,8
30.999582,266
33.015261,478
34.019284,3
42.999267,23
44.006379,174
45.014777,710
46.019195,19
49.997907,79
51.005417,134
61.998033,5
63.005113,134
64.012710,531
65.020606,2081
66.024422,43
68.995168,9999
69.998412,105
82.002378,19
83.010416,103
84.018101,111
##END=
