# Supplementary material for: Automated fragment formula annotation for electron ionisation, high resolution mass spectrometry: application to atmospheric measurements of halocarbons
Source: J Cheminform. 2021 Oct 4;13:78. doi: 10.1186/s13321-021-00544-w (PMC8491408; doi:10.1186/s13321-021-00544-w)
Supplement: Supplementary file 5 — Additional file 5. ZIP file containing all input mass spectral data, converted to .jdx files compatible with the NIST EI library. [file 13321_2021_544_MOESM5_ESM.zip › HFC-152.jdx]

##TITLE=HFC-152
##JCAMP-DX=4.24
##DATA TYPE=MASS SPECTRUM
##ORIGIN=Empa 503
##OWNER=Empa 503
##XUNITS=M/Z
##YUNITS=RELATIVE INTENSITY
##XFACTOR=1
##YFACTOR=1
##FIRSTX=26.016214
##LASTX=66.027990
##FIRSTY=652
##MAXX=66.027990
##MINX=26.016214
##MAXY=9999
##MINY=310
##NPOINTS=14
##PEAK TABLE=(XY..XY)
26.016214,106
27.024426,619
30.999506,402
33.015182,9999
34.018528,107
44.003175,256
45.014676,2372
46.022429,2144
47.029813,419
51.006762,50
63.005133,151
64.012247,414
65.020527,652
66.027990,1001
##END=
