# Supplementary material for: Automated fragment formula annotation for electron ionisation, high resolution mass spectrometry: application to atmospheric measurements of halocarbons
Source: J Cheminform. 2021 Oct 4;13:78. doi: 10.1186/s13321-021-00544-w (PMC8491408; doi:10.1186/s13321-021-00544-w)
Supplement: Supplementary file 5 — Additional file 5. ZIP file containing all input mass spectral data, converted to .jdx files compatible with the NIST EI library. [file 13321_2021_544_MOESM5_ESM.zip › HFC-152a.jdx]

##TITLE=HFC-152a
##JCAMP-DX=4.24
##DATA TYPE=MASS SPECTRUM
##ORIGIN=Empa 503
##OWNER=Empa 503
##XUNITS=M/Z
##YUNITS=RELATIVE INTENSITY
##XFACTOR=1
##YFACTOR=1
##FIRSTX=26.015582
##LASTX=66.023776
##FIRSTY=528
##MAXX=66.023776
##MINX=26.015582
##MAXY=9999
##MINY=47
##NPOINTS=18
##PEAK TABLE=(XY..XY)
26.015582,97
27.023619,250
30.998612,392
33.014624,121
41.039579,9
42.998654,31
44.005696,293
45.013698,1371
46.021326,549
47.029370,1312
48.033496,20
49.996420,78
51.004147,9999
52.007873,102
63.003969,161
64.011449,379
65.019292,4741
66.023776,121
##END=
