# Supplementary material for: Automated fragment formula annotation for electron ionisation, high resolution mass spectrometry: application to atmospheric measurements of halocarbons
Source: J Cheminform. 2021 Oct 4;13:78. doi: 10.1186/s13321-021-00544-w (PMC8491408; doi:10.1186/s13321-021-00544-w)
Supplement: Supplementary file 5 — Additional file 5. ZIP file containing all input mass spectral data, converted to .jdx files compatible with the NIST EI library. [file 13321_2021_544_MOESM5_ESM.zip › HFC-227ea.jdx]

##TITLE=HFC-227ea
##JCAMP-DX=4.24
##DATA TYPE=MASS SPECTRUM
##ORIGIN=Empa 503
##OWNER=Empa 503
##XUNITS=M/Z
##YUNITS=RELATIVE INTENSITY
##XFACTOR=1
##YFACTOR=1
##FIRSTX=30.999527
##LASTX=152.001282
##FIRSTY=10066
##MAXX=152.001282
##MINX=30.999527
##MAXY=9999
##MINY=54
##NPOINTS=27
##PEAK TABLE=(XY..XY)
30.999527,424
42.999445,17
44.005972,44
49.998060,139
51.005193,1484
52.008711,13
54.999414,5
61.997273,23
63.005103,92
66.000072,18
68.995239,9999
69.998318,100
73.997094,14
75.004235,8
80.995233,20
82.002868,1811
83.006176,34
92.995170,46
99.993097,135
101.000740,184
102.004778,2
113.001045,29
118.991926,12
130.991482,17
149.988797,8
150.997847,2182
152.001282,63
##END=
