# Supplementary material for: Automated fragment formula annotation for electron ionisation, high resolution mass spectrometry: application to atmospheric measurements of halocarbons
Source: J Cheminform. 2021 Oct 4;13:78. doi: 10.1186/s13321-021-00544-w (PMC8491408; doi:10.1186/s13321-021-00544-w)
Supplement: Supplementary file 5 — Additional file 5. ZIP file containing all input mass spectral data, converted to .jdx files compatible with the NIST EI library. [file 13321_2021_544_MOESM5_ESM.zip › HFC-236cb.jdx]

##TITLE=HFC-236cb
##JCAMP-DX=4.24
##DATA TYPE=MASS SPECTRUM
##ORIGIN=Empa 503
##OWNER=Empa 503
##XUNITS=M/Z
##YUNITS=RELATIVE INTENSITY
##XFACTOR=1
##YFACTOR=1
##FIRSTX=26.016666
##LASTX=150.996909
##FIRSTY=183
##MAXX=150.996909
##MINX=26.016666
##MAXY=9999
##MINY=39
##NPOINTS=39
##PEAK TABLE=(XY..XY)
26.016666,17
30.999524,837
33.015217,3726
34.018762,38
37.008178,5
38.016223,3
42.999098,26
44.005083,80
45.014604,563
46.017615,7
49.997940,269
51.005085,6839
52.008984,65
54.999867,12
56.006261,16
61.997796,27
63.004755,395
64.012510,543
65.018387,8
68.995134,7802
69.998394,76
73.998081,19
75.004819,70
80.994649,26
82.002788,678
83.010501,9999
84.014187,198
92.994956,46
99.993187,1019
100.999535,43
113.000803,289
114.004433,11
118.991399,987
119.995232,15
130.991257,15
131.997354,11
133.007143,666
134.009803,19
150.996909,40
##END=
