# Supplementary material for: Automated fragment formula annotation for electron ionisation, high resolution mass spectrometry: application to atmospheric measurements of halocarbons
Source: J Cheminform. 2021 Oct 4;13:78. doi: 10.1186/s13321-021-00544-w (PMC8491408; doi:10.1186/s13321-021-00544-w)
Supplement: Supplementary file 5 — Additional file 5. ZIP file containing all input mass spectral data, converted to .jdx files compatible with the NIST EI library. [file 13321_2021_544_MOESM5_ESM.zip › HFC-236ea.jdx]

##TITLE=HFC-236ea
##JCAMP-DX=4.24
##DATA TYPE=MASS SPECTRUM
##ORIGIN=Empa 503
##OWNER=Empa 503
##XUNITS=M/Z
##YUNITS=RELATIVE INTENSITY
##XFACTOR=1
##YFACTOR=1
##FIRSTX=26.016539
##LASTX=150.997438
##FIRSTY=222
##MAXX=150.997438
##MINX=26.016539
##MAXY=9999
##MINY=49
##NPOINTS=34
##PEAK TABLE=(XY..XY)
26.016539,14
30.999587,461
33.015283,451
37.009053,3
45.014527,284
46.015200,4
49.997897,108
51.005189,9999
52.008640,99
54.999599,8
56.007525,15
61.997748,18
63.004957,163
64.012651,755
65.016952,12
68.995250,4031
69.998248,40
73.997134,14
75.005016,51
80.994948,13
82.002780,3347
83.009663,379
84.014207,5
92.995184,41
94.003144,7
95.010507,6
99.993298,27
101.000897,52
113.000799,174
114.004190,3
130.991954,12
133.007107,885
134.010899,25
150.997438,13
##END=
