# Supplementary material for: Automated fragment formula annotation for electron ionisation, high resolution mass spectrometry: application to atmospheric measurements of halocarbons
Source: J Cheminform. 2021 Oct 4;13:78. doi: 10.1186/s13321-021-00544-w (PMC8491408; doi:10.1186/s13321-021-00544-w)
Supplement: Supplementary file 5 — Additional file 5. ZIP file containing all input mass spectral data, converted to .jdx files compatible with the NIST EI library. [file 13321_2021_544_MOESM5_ESM.zip › HFC-236fa.jdx]

##TITLE=HFC-236fa
##JCAMP-DX=4.24
##DATA TYPE=MASS SPECTRUM
##ORIGIN=Empa 503
##OWNER=Empa 503
##XUNITS=M/Z
##YUNITS=RELATIVE INTENSITY
##XFACTOR=1
##YFACTOR=1
##FIRSTX=26.015606
##LASTX=134.009810
##FIRSTY=442
##MAXX=134.009810
##MINX=26.015606
##MAXY=9999
##MINY=54
##NPOINTS=14
##PEAK TABLE=(XY..XY)
26.015606,32
49.997357,152
64.011724,3375
68.994323,9999
69.997584,102
73.995321,21
75.003862,28
92.994629,71
100.998557,4
113.000159,556
114.002847,15
131.997714,20
133.006209,2292
134.009810,71
##END=
