# Supplementary material for: Automated fragment formula annotation for electron ionisation, high resolution mass spectrometry: application to atmospheric measurements of halocarbons
Source: J Cheminform. 2021 Oct 4;13:78. doi: 10.1186/s13321-021-00544-w (PMC8491408; doi:10.1186/s13321-021-00544-w)
Supplement: Supplementary file 5 — Additional file 5. ZIP file containing all input mass spectral data, converted to .jdx files compatible with the NIST EI library. [file 13321_2021_544_MOESM5_ESM.zip › HFC-245ca.jdx]

##TITLE=HFC-245ca
##JCAMP-DX=4.24
##DATA TYPE=MASS SPECTRUM
##ORIGIN=Empa 503
##OWNER=Empa 503
##XUNITS=M/Z
##YUNITS=RELATIVE INTENSITY
##XFACTOR=1
##YFACTOR=1
##FIRSTX=26.015976
##LASTX=113.000101
##FIRSTY=101
##MAXX=113.000101
##MINX=26.015976
##MAXY=9999
##MINY=78
##NPOINTS=32
##PEAK TABLE=(XY..XY)
26.015976,15
27.024259,120
30.998777,581
33.014494,2583
34.017800,27
37.008158,23
38.015363,17
39.023621,12
44.004731,153
45.013946,458
46.021692,128
49.996933,83
51.004409,9999
52.007993,104
54.997977,14
56.006004,31
57.014102,35
61.997499,14
63.004432,332
64.011857,1962
65.019512,478
68.994589,619
75.003740,77
82.002069,982
83.009775,8254
84.012806,165
92.994546,14
95.009712,135
99.992170,57
101.000178,1442
102.003644,23
113.000101,133
##END=
