# Supplementary material for: Automated fragment formula annotation for electron ionisation, high resolution mass spectrometry: application to atmospheric measurements of halocarbons
Source: J Cheminform. 2021 Oct 4;13:78. doi: 10.1186/s13321-021-00544-w (PMC8491408; doi:10.1186/s13321-021-00544-w)
Supplement: Supplementary file 5 — Additional file 5. ZIP file containing all input mass spectral data, converted to .jdx files compatible with the NIST EI library. [file 13321_2021_544_MOESM5_ESM.zip › HFC-245fa.jdx]

##TITLE=HFC-245fa
##JCAMP-DX=4.24
##DATA TYPE=MASS SPECTRUM
##ORIGIN=Empa 503
##OWNER=Empa 503
##XUNITS=M/Z
##YUNITS=RELATIVE INTENSITY
##XFACTOR=1
##YFACTOR=1
##FIRSTX=26.016489
##LASTX=133.006842
##FIRSTY=633
##MAXX=133.006842
##MINX=26.016489
##MAXY=9999
##MINY=62
##NPOINTS=37
##PEAK TABLE=(XY..XY)
26.016489,49
27.024521,188
30.999521,392
33.015216,208
37.006260,13
38.012642,7
44.005544,239
45.014700,774
46.022426,742
47.025637,13
49.997879,115
51.005073,9999
52.008560,105
54.999536,14
56.006550,21
57.007245,28
61.998605,6
63.004914,101
64.012454,6068
65.019144,444
66.022754,5
68.995100,3397
69.998541,36
73.997420,22
75.004702,118
76.011316,5
82.002695,47
83.010197,32
92.995145,55
94.002863,14
95.010417,260
96.013256,6
113.000897,459
114.007362,44
115.016367,1811
116.020016,52
133.006842,223
##END=
