# Supplementary material for: Automated fragment formula annotation for electron ionisation, high resolution mass spectrometry: application to atmospheric measurements of halocarbons
Source: J Cheminform. 2021 Oct 4;13:78. doi: 10.1186/s13321-021-00544-w (PMC8491408; doi:10.1186/s13321-021-00544-w)
Supplement: Supplementary file 5 — Additional file 5. ZIP file containing all input mass spectral data, converted to .jdx files compatible with the NIST EI library. [file 13321_2021_544_MOESM5_ESM.zip › HFC-32.jdx]

##TITLE=HFC-32
##JCAMP-DX=4.24
##DATA TYPE=MASS SPECTRUM
##ORIGIN=Empa 503
##OWNER=Empa 503
##XUNITS=M/Z
##YUNITS=RELATIVE INTENSITY
##XFACTOR=1
##YFACTOR=1
##FIRSTX=30.998408
##LASTX=52.011303
##FIRSTY=4482
##MAXX=52.011303
##MINX=30.998408
##MAXY=9999
##MINY=130
##NPOINTS=6
##PEAK TABLE=(XY..XY)
30.998408,2170
33.014213,6886
34.017190,63
49.996329,465
51.003866,9999
52.011303,1017
##END=
