# Supplementary material for: Automated fragment formula annotation for electron ionisation, high resolution mass spectrometry: application to atmospheric measurements of halocarbons
Source: J Cheminform. 2021 Oct 4;13:78. doi: 10.1186/s13321-021-00544-w (PMC8491408; doi:10.1186/s13321-021-00544-w)
Supplement: Supplementary file 5 — Additional file 5. ZIP file containing all input mass spectral data, converted to .jdx files compatible with the NIST EI library. [file 13321_2021_544_MOESM5_ESM.zip › HFC-365mfc.jdx]

##TITLE=HFC-365mfc
##JCAMP-DX=4.24
##DATA TYPE=MASS SPECTRUM
##ORIGIN=Empa 503
##OWNER=Empa 503
##XUNITS=M/Z
##YUNITS=RELATIVE INTENSITY
##XFACTOR=1
##YFACTOR=1
##FIRSTX=26.015905
##LASTX=134.009985
##FIRSTY=183
##MAXX=134.009985
##MINX=26.015905
##MAXY=9999
##MINY=78
##NPOINTS=47
##PEAK TABLE=(XY..XY)
26.015905,15
27.023811,42
30.998862,178
33.014705,320
37.008410,51
38.015882,93
39.023927,361
40.030589,30
44.003927,145
45.014123,1089
46.020402,49
47.029642,7
49.997836,28
51.004579,383
55.005237,9
56.006012,25
57.013764,185
58.018693,11
59.029477,445
60.036672,93
63.003325,88
64.011997,1279
65.019871,9999
66.023356,200
68.994600,2365
69.998633,19
75.004157,83
76.009928,6
77.019725,247
78.027072,32
82.002490,47
83.009803,93
88.011245,22
89.019448,144
92.993524,27
95.009870,40
108.017871,21
109.025594,77
113.000239,514
114.003853,11
127.016057,18
128.023437,239
129.031276,196
130.035509,7
131.998901,93
133.006560,3041
134.009985,89
##END=
