# Supplementary material for: Automated fragment formula annotation for electron ionisation, high resolution mass spectrometry: application to atmospheric measurements of halocarbons
Source: J Cheminform. 2021 Oct 4;13:78. doi: 10.1186/s13321-021-00544-w (PMC8491408; doi:10.1186/s13321-021-00544-w)
Supplement: Supplementary file 5 — Additional file 5. ZIP file containing all input mass spectral data, converted to .jdx files compatible with the NIST EI library. [file 13321_2021_544_MOESM5_ESM.zip › HFC-41.jdx]

##TITLE=HFC-41
##JCAMP-DX=4.24
##DATA TYPE=MASS SPECTRUM
##ORIGIN=Empa 503
##OWNER=Empa 503
##XUNITS=M/Z
##YUNITS=RELATIVE INTENSITY
##XFACTOR=1
##YFACTOR=1
##FIRSTX=30.999492
##LASTX=35.026291
##FIRSTY=1219
##MAXX=35.026291
##MINX=30.999492
##MAXY=9999
##MINY=161
##NPOINTS=4
##PEAK TABLE=(XY..XY)
30.999492,609
33.015240,9113
34.022928,9999
35.026291,80
##END=
