# Supplementary material for: Automated fragment formula annotation for electron ionisation, high resolution mass spectrometry: application to atmospheric measurements of halocarbons
Source: J Cheminform. 2021 Oct 4;13:78. doi: 10.1186/s13321-021-00544-w (PMC8491408; doi:10.1186/s13321-021-00544-w)
Supplement: Supplementary file 5 — Additional file 5. ZIP file containing all input mass spectral data, converted to .jdx files compatible with the NIST EI library. [file 13321_2021_544_MOESM5_ESM.zip › HFC-43-10mee.jdx]

##TITLE=HFC-43-10mee
##JCAMP-DX=4.24
##DATA TYPE=MASS SPECTRUM
##ORIGIN=Empa 503
##OWNER=Empa 503
##XUNITS=M/Z
##YUNITS=RELATIVE INTENSITY
##XFACTOR=1
##YFACTOR=1
##FIRSTX=26.016396
##LASTX=232.999946
##FIRSTY=127
##MAXX=232.999946
##MINX=26.016396
##MAXY=9999
##MINY=67
##NPOINTS=58
##PEAK TABLE=(XY..XY)
26.016396,5
30.999561,375
33.015297,60
37.008755,10
38.016354,8
45.014837,220
49.998203,98
51.005231,5331
52.008885,52
54.998777,11
56.006794,39
57.014097,43
62.004900,10
63.006626,81
64.012823,252
68.004530,3
68.995325,9999
69.998709,98
73.998637,30
75.004785,328
76.012184,23
80.996115,7
82.003052,688
83.010143,98
92.995238,111
94.003098,40
95.010639,2513
96.014065,71
99.993434,300
101.001037,752
102.004310,12
106.005324,6
111.992535,3
113.001063,1689
114.007000,99
118.991722,2415
119.994728,43
123.993679,6
125.002920,4
126.009261,4
130.991882,43
131.999912,27
133.007297,1212
134.010996,33
143.999090,8
145.007345,524
146.011016,17
150.997825,354
152.000792,11
162.997938,585
164.001882,22
168.988184,20
180.989326,3
183.004241,1064
184.008290,35
212.994369,170
213.997214,5
232.999946,8
##END=
