# Supplementary material for: Automated fragment formula annotation for electron ionisation, high resolution mass spectrometry: application to atmospheric measurements of halocarbons
Source: J Cheminform. 2021 Oct 4;13:78. doi: 10.1186/s13321-021-00544-w (PMC8491408; doi:10.1186/s13321-021-00544-w)
Supplement: Supplementary file 5 — Additional file 5. ZIP file containing all input mass spectral data, converted to .jdx files compatible with the NIST EI library. [file 13321_2021_544_MOESM5_ESM.zip › HFO-1234yf.jdx]

##TITLE=HFO-1234yf
##JCAMP-DX=4.24
##DATA TYPE=MASS SPECTRUM
##ORIGIN=Empa 503
##OWNER=Empa 503
##XUNITS=M/Z
##YUNITS=RELATIVE INTENSITY
##XFACTOR=1
##YFACTOR=1
##FIRSTX=45.013381
##LASTX=115.010156
##FIRSTY=1974
##MAXX=115.010156
##MINX=45.013381
##MAXY=9999
##MINY=35
##NPOINTS=14
##PEAK TABLE=(XY..XY)
45.013381,2806
51.004892,280
64.011281,7186
68.994007,9999
69.996698,144
73.996741,108
75.003876,1095
76.012425,50
94.002175,276
95.009246,3978
96.011761,118
112.999979,2383
114.007835,7481
115.010156,168
##END=
