# Supplementary material for: Automated fragment formula annotation for electron ionisation, high resolution mass spectrometry: application to atmospheric measurements of halocarbons
Source: J Cheminform. 2021 Oct 4;13:78. doi: 10.1186/s13321-021-00544-w (PMC8491408; doi:10.1186/s13321-021-00544-w)
Supplement: Supplementary file 5 — Additional file 5. ZIP file containing all input mass spectral data, converted to .jdx files compatible with the NIST EI library. [file 13321_2021_544_MOESM5_ESM.zip › HFO-1234zeE.jdx]

##TITLE=HFO-1234zeE
##JCAMP-DX=4.24
##DATA TYPE=MASS SPECTRUM
##ORIGIN=Empa 503
##OWNER=Empa 503
##XUNITS=M/Z
##YUNITS=RELATIVE INTENSITY
##XFACTOR=1
##YFACTOR=1
##FIRSTX=30.998208
##LASTX=115.011149
##FIRSTY=1139
##MAXX=115.011149
##MINX=30.998208
##MAXY=9999
##MINY=76
##NPOINTS=21
##PEAK TABLE=(XY..XY)
30.998208,750
33.013734,186
45.013173,823
49.992433,528
51.004334,1548
55.000096,99
56.006081,98
68.993986,9999
69.998244,96
73.996278,116
75.002887,1174
76.009290,76
83.008673,506
92.993526,546
94.000568,250
95.009598,6032
96.014781,189
100.998894,50
112.999701,4533
114.007855,6707
115.011149,185
##END=
