# Supplementary material for: Automated fragment formula annotation for electron ionisation, high resolution mass spectrometry: application to atmospheric measurements of halocarbons
Source: J Cheminform. 2021 Oct 4;13:78. doi: 10.1186/s13321-021-00544-w (PMC8491408; doi:10.1186/s13321-021-00544-w)
Supplement: Supplementary file 5 — Additional file 5. ZIP file containing all input mass spectral data, converted to .jdx files compatible with the NIST EI library. [file 13321_2021_544_MOESM5_ESM.zip › PFC-116.jdx]

##TITLE=PFC-116
##JCAMP-DX=4.24
##DATA TYPE=MASS SPECTRUM
##ORIGIN=Empa 503
##OWNER=Empa 503
##XUNITS=M/Z
##YUNITS=RELATIVE INTENSITY
##XFACTOR=1
##YFACTOR=1
##FIRSTX=30.997848
##LASTX=119.995710
##FIRSTY=353
##MAXX=119.995710
##MINX=30.997848
##MAXY=9999
##MINY=48
##NPOINTS=6
##PEAK TABLE=(XY..XY)
30.997848,457
49.995517,302
68.993741,9999
69.994960,62
118.990280,6632
119.995710,93
##END=
