# Supplementary material for: Automated fragment formula annotation for electron ionisation, high resolution mass spectrometry: application to atmospheric measurements of halocarbons
Source: J Cheminform. 2021 Oct 4;13:78. doi: 10.1186/s13321-021-00544-w (PMC8491408; doi:10.1186/s13321-021-00544-w)
Supplement: Supplementary file 5 — Additional file 5. ZIP file containing all input mass spectral data, converted to .jdx files compatible with the NIST EI library. [file 13321_2021_544_MOESM5_ESM.zip › PFC218.jdx]

##TITLE=PFC218
##JCAMP-DX=4.24
##DATA TYPE=MASS SPECTRUM
##ORIGIN=Empa 503
##OWNER=Empa 503
##XUNITS=M/Z
##YUNITS=RELATIVE INTENSITY
##XFACTOR=1
##YFACTOR=1
##FIRSTX=68.993816
##LASTX=169.987559
##FIRSTY=6508
##MAXX=169.987559
##MINX=68.993816
##MAXY=9999
##MINY=28
##NPOINTS=6
##PEAK TABLE=(XY..XY)
68.993816,9999
69.997522,67
99.992132,721
118.990214,1017
168.987426,3528
169.987559,43
##END=
