# Supplementary material for: Automated fragment formula annotation for electron ionisation, high resolution mass spectrometry: application to atmospheric measurements of halocarbons
Source: J Cheminform. 2021 Oct 4;13:78. doi: 10.1186/s13321-021-00544-w (PMC8491408; doi:10.1186/s13321-021-00544-w)
Supplement: Supplementary file 5 — Additional file 5. ZIP file containing all input mass spectral data, converted to .jdx files compatible with the NIST EI library. [file 13321_2021_544_MOESM5_ESM.zip › PFCc318.jdx]

##TITLE=PFCc318
##JCAMP-DX=4.24
##DATA TYPE=MASS SPECTRUM
##ORIGIN=Empa 503
##OWNER=Empa 503
##XUNITS=M/Z
##YUNITS=RELATIVE INTENSITY
##XFACTOR=1
##YFACTOR=1
##FIRSTX=30.998122
##LASTX=131.993399
##FIRSTY=1366
##MAXX=131.993399
##MINX=30.998122
##MAXY=9999
##MINY=115
##NPOINTS=11
##PEAK TABLE=(XY..XY)
30.998122,687
49.996433,425
61.995512,58
73.995998,90
80.994130,94
92.993817,656
99.992087,7929
100.996249,171
111.992491,96
130.990676,9999
131.993399,307
##END=
