# Supplementary material for: Automated fragment formula annotation for electron ionisation, high resolution mass spectrometry: application to atmospheric measurements of halocarbons
Source: J Cheminform. 2021 Oct 4;13:78. doi: 10.1186/s13321-021-00544-w (PMC8491408; doi:10.1186/s13321-021-00544-w)
Supplement: Supplementary file 5 — Additional file 5. ZIP file containing all input mass spectral data, converted to .jdx files compatible with the NIST EI library. [file 13321_2021_544_MOESM5_ESM.zip › SF5CF3.jdx]

##TITLE=SF5CF3
##JCAMP-DX=4.24
##DATA TYPE=MASS SPECTRUM
##ORIGIN=Empa 503
##OWNER=Empa 503
##XUNITS=M/Z
##YUNITS=RELATIVE INTENSITY
##XFACTOR=1
##YFACTOR=1
##FIRSTX=68.993572
##LASTX=126.960895
##FIRSTY=3655
##MAXX=126.960895
##MINX=68.993572
##MAXY=9999
##MINY=29
##NPOINTS=6
##PEAK TABLE=(XY..XY)
68.993572,9999
69.966410,561
88.965423,4099
90.960037,80
107.964372,124
126.960895,1391
##END=
