# Supplementary material for: Automated fragment formula annotation for electron ionisation, high resolution mass spectrometry: application to atmospheric measurements of halocarbons
Source: J Cheminform. 2021 Oct 4;13:78. doi: 10.1186/s13321-021-00544-w (PMC8491408; doi:10.1186/s13321-021-00544-w)
Supplement: Supplementary file 5 — Additional file 5. ZIP file containing all input mass spectral data, converted to .jdx files compatible with the NIST EI library. [file 13321_2021_544_MOESM5_ESM.zip › SF6.jdx]

##TITLE=SF6
##JCAMP-DX=4.24
##DATA TYPE=MASS SPECTRUM
##ORIGIN=Empa 503
##OWNER=Empa 503
##XUNITS=M/Z
##YUNITS=RELATIVE INTENSITY
##XFACTOR=1
##YFACTOR=1
##FIRSTX=50.969335
##LASTX=128.958836
##FIRSTY=1007
##MAXX=128.958836
##MINX=50.969335
##MAXY=9999
##MINY=138
##NPOINTS=10
##PEAK TABLE=(XY..XY)
50.969335,183
53.981708,166
69.967722,243
88.965633,1779
90.961022,72
107.963493,842
109.960922,25
126.962426,9999
127.961481,64
128.958836,438
##END=
