# Supplementary material for: Automated fragment formula annotation for electron ionisation, high resolution mass spectrometry: application to atmospheric measurements of halocarbons
Source: J Cheminform. 2021 Oct 4;13:78. doi: 10.1186/s13321-021-00544-w (PMC8491408; doi:10.1186/s13321-021-00544-w)
Supplement: Supplementary file 5 — Additional file 5. ZIP file containing all input mass spectral data, converted to .jdx files compatible with the NIST EI library. [file 13321_2021_544_MOESM5_ESM.zip › TCHFB.jdx]

##TITLE=TCHFB
##JCAMP-DX=4.24
##DATA TYPE=MASS SPECTRUM
##ORIGIN=Empa 503
##OWNER=Empa 503
##XUNITS=M/Z
##YUNITS=RELATIVE INTENSITY
##XFACTOR=1
##YFACTOR=1
##FIRSTX=30.999039
##LASTX=220.891403
##FIRSTY=3544
##MAXX=220.891403
##MINX=30.999039
##MAXY=9999
##MINY=105
##NPOINTS=64
##PEAK TABLE=(XY..XY)
30.999039,329
34.969545,62
46.969218,119
48.965969,24
49.997765,107
54.998505,65
61.996618,57
65.966514,195
67.963719,76
68.994336,1557
73.995955,236
77.966032,64
79.963336,21
80.994506,42
81.936899,44
83.934593,15
84.964187,9999
85.967957,79
86.961353,2952
87.964629,15
89.967741,43
92.993832,1127
93.996343,35
96.965147,48
108.964264,262
110.960865,70
111.991773,115
115.962511,922
117.959324,281
118.988585,38
123.992195,21
130.990525,181
131.933219,163
133.930322,109
134.960865,936
135.961900,19
136.958080,487
142.990576,37
146.960888,1935
147.963282,42
148.957906,567
150.931246,2715
151.934181,31
152.928170,1678
153.931367,22
154.925638,214
155.002855,22
161.988411,127
162.931275,366
164.927776,241
166.922932,10
178.901412,148
180.898418,149
181.929469,432
182.898647,60
183.926324,272
185.923011,21
196.956519,224
197.901246,25
198.952980,53
199.898020,23
216.899137,86
218.894082,93
220.891403,15
##END=
