# Supplementary material for: Automated fragment formula annotation for electron ionisation, high resolution mass spectrometry: application to atmospheric measurements of halocarbons
Source: J Cheminform. 2021 Oct 4;13:78. doi: 10.1186/s13321-021-00544-w (PMC8491408; doi:10.1186/s13321-021-00544-w)
Supplement: Supplementary file 6 — Additional file 6. Latex version of the supplementary material (Additional file 1), format .tex. [file 13321_2021_544_MOESM6_ESM.tex]

%% BioMed_Central_Tex_Template_v1.06
%%                                      %
%  bmc_article.tex            ver: 1.06 %
%                                       %

%%IMPORTANT: do not delete the first line of this template
%%It must be present to enable the BMC Submission system to
%%recognise this template!!

%%%%%%%%%%%%%%%%%%%%%%%%%%%%%%%%%%%%%%%%%
%%                                     %%
%%  LaTeX template for BioMed Central  %%
%%     journal article submissions     %%
%%                                     %%
%%          <8 June 2012>              %%
%%                                     %%
%%                                     %%
%%%%%%%%%%%%%%%%%%%%%%%%%%%%%%%%%%%%%%%%%


%%%%%%%%%%%%%%%%%%%%%%%%%%%%%%%%%%%%%%%%%%%%%%%%%%%%%%%%%%%%%%%%%%%%%
%%                                                                 %%
%% For instructions on how to fill out this Tex template           %%
%% document please refer to Readme.html and the instructions for   %%
%% authors page on the biomed central website                      %%
%% http://www.biomedcentral.com/info/authors/                      %%
%%                                                                 %%
%% Please do not use \input{...} to include other tex files.       %%
%% Submit your LaTeX manuscript as one .tex document.              %%
%%                                                                 %%
%% All additional figures and files should be attached             %%
%% separately and not embedded in the \TeX\ document itself.       %%
%%                                                                 %%
%% BioMed Central currently use the MikTex distribution of         %%
%% TeX for Windows) of TeX and LaTeX.  This is available from      %%
%% http://www.miktex.org                                           %%
%%                                                                 %%
%%%%%%%%%%%%%%%%%%%%%%%%%%%%%%%%%%%%%%%%%%%%%%%%%%%%%%%%%%%%%%%%%%%%%

%%% additional documentclass options:
%  [doublespacing]
%  [linenumbers]   - put the line numbers on margins

%%% loading packages, author definitions

%\documentclass[twocolumn]{bmcart}% uncomment this for twocolumn layout and comment line below
\documentclass{bmcart}

%%% Load packages
\usepackage{amsthm,amsmath}%,amssymb,amsfonts,amstext
%\usepackage{sfmath}
\theoremstyle{definition}
\newtheorem{definition}{Definition}
\RequirePackage{natbib}
%\RequirePackage[authoryear]{natbib}% uncomment this for author-year bibliography
\usepackage{url}
\RequirePackage{hyperref}
\usepackage[utf8]{inputenc} %unicode support
%\usepackage[applemac]{inputenc} %applemac support if unicode package fails
%\usepackage[latin1]{inputenc} %UNIX support if unicode package fails

\usepackage{lmodern}% http://ctan.org/pkg/lm
%\usepackage{txfonts}% times-like font
%\usepackage{pifont}% http://ctan.org/pkg/pifont
\usepackage{microtype}% for nice line-ending, word-cutting and other text looking
%\usepackage{latexsym}
% \usepackage{eurosym}
\usepackage{xcolor} %to write text in color for review

% where is textdagger?
% https://www.overleaf.com/learn/latex/Questions/How_can_I_write_a_%C2%B0_(degree)_symbol_in_LaTeX%3F
\usepackage{gensymb} % for use with \degree for Celsius degree symbol
\usepackage{textcomp}% for use with \textdegree for Celsius degree symbol
\usepackage[onelanguage,tworuled,noline,noend]{algorithm2e} %algosection,
\usepackage{tabularx}
\usepackage{enumitem}

%line nubers for review process
\usepackage[modulo]{lineno}
\linenumbers


% global change
\algomargin 0pt
\SetAlCapHSkip{0pt}
% ,ruled,vlined, linesnumbered
\SetCommentSty{normalfont}
\SetKwComment{Comment}{$\triangleright$ }{}
\SetKwComment{tcp}{}{}
\SetNlSty{normalfont}{}{}

%%%%%%%%%%%%%%%%%%%%%%%%%%%%%%%%%%%%%%%%%%%%%%%%%
%%                                             %%
%%  If you wish to display your graphics for   %%
%%  your own use using includegraphic or       %%
%%  includegraphics, then comment out the      %%
%%  following two lines of code.               %%
%%  NB: These line *must* be included when     %%
%%  submitting to BMC.                         %%
%%  All figure files must be submitted as      %%
%%  separate graphics through the BMC          %%
%%  submission process, not included in the    %%
%%  submitted article.                         %%
%%                                             %%
%%%%%%%%%%%%%%%%%%%%%%%%%%%%%%%%%%%%%%%%%%%%%%%%%


%\def\includegraphic{}
%\def\includegraphics{}
\usepackage{graphicx}
% for drawing graphs
\usepackage{tikz}
\usetikzlibrary{arrows.meta}
\usepackage{pgfplots}
\usepackage{pgfplotstable}


%%% Put your definitions there:
\startlocaldefs
\newcommand{\Sup}[1]{\textsuperscript{#1}}
\newcommand{\Sub}[1]{\textsubscript{#1}}
\DeclareMathOperator{\mass}{mass}
\DeclareMathOperator{\calibration}{calibration}
\DeclareMathOperator{\measurement}{measurement}
\DeclareMathOperator{\incorrectfragment}{incorrect~fragment}
\DeclareMathOperator{\correctfragment}{correct~fragment}
\DeclareMathOperator{\correct}{correct}
\DeclareMathOperator{\total}{total}
\DeclareMathOperator{\FWHM}{FWHM}
\DeclareMathOperator{\ToF}{ToF}
\DeclareMathOperator{\DBE}{DBE}

\newcommand{\refmainfigdag}[1]{2}
\newcommand{\refmainfigisotopocules}[1]{3}

\endlocaldefs


%%% Begin ...
\begin{document}

%%% Start of article front matter
\begin{frontmatter}

\begin{fmbox}
\dochead{Supplement}

%%%%%%%%%%%%%%%%%%%%%%%%%%%%%%%%%%%%%%%%%%%%%%
%%                                          %%
%% Enter the title of your article here     %%
%%                                          %%
%%%%%%%%%%%%%%%%%%%%%%%%%%%%%%%%%%%%%%%%%%%%%%

\title{Supplement for: Automated fragment formula annotation for electron ionisation, high resolution mass spectrometry: application to atmospheric measurements of halocarbons}

%%%%%%%%%%%%%%%%%%%%%%%%%%%%%%%%%%%%%%%%%%%%%%
%%                                          %%
%% Enter the authors here                   %%
%%                                          %%
%% Specify information, if available,       %%
%% in the form:                             %%
%%   <key>={<id1>,<id2>}                    %%
%%   <key>=                                 %%
%% Comment or delete the keys which are     %%
%% not used. Repeat \author command as much %%
%% as required.                             %%
%%                                          %%
%%%%%%%%%%%%%%%%%%%%%%%%%%%%%%%%%%%%%%%%%%%%%%

\author[
   addressref={aff1},                   % id's of addresses, e.g. {aff1,aff2}
   %corref={aff1},                       % id of corresponding address, if any
   %noteref={n1},                        % id's of article notes, if any
   email={myriam.guillevic@empa.ch}   % email address
]{\inits{MG}\fnm{Myriam} \snm{Guillevic}}
\author[
   addressref={aff2},
   %corref={aff2},
   email={aurore.guillevic@inria.fr}
]{\inits{AG}\fnm{Aurore} \snm{Guillevic}}
\author[
   addressref={aff1},                   % id's of addresses, e.g. {aff1,aff2}
   %corref={aff1},                       % id of corresponding address, if any
   %noteref={n1},                        % id's of article notes, if any
   email={martin.vollmer@empa.ch}   % email address
]{\inits{MKV}\fnm{Martin K.} \snm{Vollmer}}
\author[
   addressref={aff1},                   % id's of addresses, e.g. {aff1,aff2}
   %corref={aff1},                       % id of corresponding address, if any
   %noteref={n1},                        % id's of article notes, if any
   email={paul.schlauri@empa.ch}   % email address
]{\inits{PS}\fnm{Paul} \snm{Schlauri}}
\author[
   addressref={aff1},                   % id's of addresses, e.g. {aff1,aff2}
   %corref={aff1},                       % id of corresponding address, if any
   %noteref={n1},                        % id's of article notes, if any
   email={matthias.hill@empa.ch}   % email address
]{\inits{MH}\fnm{Matthias} \snm{Hill}}
\author[
   addressref={aff1},                   % id's of addresses, e.g. {aff1,aff2}
   %corref={aff1},                       % id of corresponding address, if any
   %noteref={n1},                        % id's of article notes, if any
   email={lukas.emmenegger@empa.ch}   % email address
]{\inits{LE}\fnm{Lukas} \snm{Emmenegger}}
\author[
   addressref={aff1},                   % id's of addresses, e.g. {aff1,aff2}
   %corref={aff1},                       % id of corresponding address, if any
   %noteref={n1},                        % id's of article notes, if any
   email={stefan.reimann@empa.ch}   % email address
]{\inits{SR}\fnm{Stefan} \snm{Reimann}}
%%%%%%%%%%%%%%%%%%%%%%%%%%%%%%%%%%%%%%%%%%%%%%
%%                                          %%
%% Enter the authors' addresses here        %%
%%                                          %%
%% Repeat \address commands as much as      %%
%% required.                                %%
%%                                          %%
%%%%%%%%%%%%%%%%%%%%%%%%%%%%%%%%%%%%%%%%%%%%%%

\address[id=aff1]{%                           % unique id
  \orgname{Laboratory for Air Pollution /Environmental Technology, Empa, Swiss Federal Laboratories for Materials Science and Technology}, % university, etc
  \street{Ueberlandstrasse 129},                     %
  \postcode{8600}                                % post or zip code
  \city{D\"ubendorf},                              % city
  \cny{Switzerland}                                    % country
}
\address[id=aff2]{%
  \orgname{Universit\'e de Lorraine, CNRS, Inria, LORIA},
  \street{}
  \postcode{54000}
  \city{Nancy},
  \cny{France}
}

%%%%%%%%%%%%%%%%%%%%%%%%%%%%%%%%%%%%%%%%%%%%%%
%%                                          %%
%% Enter short notes here                   %%
%%                                          %%
%% Short notes will be after addresses      %%
%% on first page.                           %%
%%                                          %%
%%%%%%%%%%%%%%%%%%%%%%%%%%%%%%%%%%%%%%%%%%%%%%

\begin{artnotes}
%\note{Sample of title note}     % note to the article
%\note[id=n1]{Equal contributor} % note, connected to author
\end{artnotes}

\end{fmbox}% comment this for two column layout

%%%%%%%%%%%%%%%%%%%%%%%%%%%%%%%%%%%%%%%%%%%%%%
%%                                          %%
%% The Abstract begins here                 %%
%%                                          %%
%% Please refer to the Instructions for     %%
%% authors on http://www.biomedcentral.com  %%
%% and include the section headings         %%
%% accordingly for your article type.       %%
%%                                          %%
%%%%%%%%%%%%%%%%%%%%%%%%%%%%%%%%%%%%%%%%%%%%%%

%Check the abstract length: Abstracts should not exceed 350 words
%\begin{abstractbox}
%
%\begin{abstract} % abstract
%\parttitle{Background} 
%
%Non-target screening consists in searching a sample for all present substances, suspected or unknown, with very little prior knowledge about the sample. This approach has been introduced  more than a decade ago in the field of water analysis, but is still very scarce for indoor and atmospheric trace gas measurements, despite the clear need for a better understanding of the atmospheric trace gas composition. 
%
%For a systematic detection of emerging trace gases in the atmosphere, a powerful, new analytical method is gas chromatography (GC) of preconcentrated samples, followed by electron ionisation, high resolution mass spectrometry (EI-HRMS).
%In this work, we present  data analysis tools to enable automated identification of unknown compounds measured by GC-EI-HRMS.
%
%\parttitle{Results} 
 %
%Based on co-eluting mass/charge fragments, we developed an innovative data analysis method to reliably reconstruct the chemical formulae of the fragments, using efficient combinatorics and graph theory. The method (i) does not to require the presence of the molecular ion, which is absent in $\sim$40\% of EI spectra, and (ii) permits to use all measured data while giving more weight to mass/charge ratios measured with better precision. 
%Our method has been trained and validated on  $>$50 halocarbons and hydrocarbons with a molar masses of 30~--~330~g~mol$^{-1}$, measured with a mass resolution of approx.~3500.
%For $>$90\% of the compounds, more than 90\% of the reconstructed signal is correct. Cases of wrong identification can be attributed to the scarcity of detected fragments per compound (less than six measured mass/charge) or the lack of isotopic constrain (no rare isotopocule detected).
%
%
%\parttitle{Conclusions}
%Our method enables to reconstruct most probable chemical formulae independently from spectral databases.
%Therefore, it demonstrates the suitability of EI-HRMS data for non-target analysis and paves the way for the identification of substances for which no EI mass spectrum is registered in databases. We illustrate the performance/power of our method for atmospheric trace gases and suggest that it may be well suited for many other types of samples.
%
%
%\end{abstract}
%
%%%%%%%%%%%%%%%%%%%%%%%%%%%%%%%%%%%%%%%%%%%%%%%
%%%                                          %%
%%% The keywords begin here                  %%
%%%                                          %%
%%% Put each keyword in separate \kwd{}.     %%
%%%                                          %%
%%%%%%%%%%%%%%%%%%%%%%%%%%%%%%%%%%%%%%%%%%%%%%%
%
%\begin{keyword}
%\kwd{non-target screening}
%\kwd{automated compound identification}
%\kwd{combinatorics}
%\kwd{machine learning}
%\kwd{atmospheric trace gases}
%\kwd{electron ionisation}
%\kwd{time of flight mass spectrometry}
%
%%\kwd{optimisation}
%%\kwd{}
%
%\end{keyword}
%
%% MSC classifications codes, if any
%%\begin{keyword}[class=AMS]
%%\kwd[Primary ]{}
%%\kwd{}
%%\kwd[; secondary ]{}
%%\end{keyword}
%
%\end{abstractbox}
%
%\end{fmbox}% uncomment this for twcolumn layout

\end{frontmatter}

%%%%%%%%%%%%%%%%%%%%%%%%%%%%%%%%%%%%%%%%%%%%%%
%%                                          %%
%% The Main Body begins here                %%
%%                                          %%
%% Please refer to the instructions for     %%
%% authors on:                              %%
%% http://www.biomedcentral.com/info/authors%%
%% and include the section headings         %%
%% accordingly for your article type.       %%
%%                                          %%
%% See the Results and Discussion section   %%
%% for details on how to create sub-sections%%
%%                                          %%
%% use \cite{...} to cite references        %%
%%  \cite{koon} and                         %%
%%  \cite{oreg,khar,zvai,xjon,schn,pond}    %%
%%  \nocite{smith,marg,hunn,advi,koha,mouse}%%
%%                                          %%
%%%%%%%%%%%%%%%%%%%%%%%%%%%%%%%%%%%%%%%%%%%%%%

%%%%%%%%%%%%%%%%%%%%%%%%% start of article main body
% <put your article body there>

\newpage

%\section{Supplement (goes to a separate file)}
\section{Training set and validation set: SMILES codes}

We provide here the SMILES codes for each of the substances in the training and validation set and if a mass spectrum is documented in the NIST spectral database \citep{NISTwebsite}.

%The last column indicates if a mass spectrum can be downloaded from the NIST chemistry webbook \citep{NISTwebsite}.
\begin{table}[ht]
  %\centering
  \caption{Known compounds used as training set: CAS numbers, SMILES codes and presence in the NIST chemistry webbook \citep{NISTwebsite}. All values are taken from the ChemSpider website \citep{ChemSpiderwebsite}, the PubChem website \citep{PubChem_website} and the NIST website \citep{NISTwebsite}.}
  \label{tab:training-set-SMILES}
  \begin{tabular}{l l l l l}
	%\small
\hline
Compound	&	\begin{tabular}{@{}l@{}}Chemical \\formula \end{tabular}	&	CAS number & SMILES code	& \begin{tabular}{@{}l@{}}NIST \\spectrum \end{tabular} \\
\hline

C\Sub{2}H\Sub{6}	&	C\Sub{2}H\Sub{6}	&	74-84-0	&	CC	&	yes	\\
C\Sub{3}H\Sub{8}	&	C\Sub{3}H\Sub{8}	&	74-98-6	&	CCC	&	yes	\\
CH\Sub{3}Cl	&	CH\Sub{3}Cl	&	74-87-3	&	CCl	&	yes	\\
COS	&	COS	&	463-58-1	&	C(=O)=S	&	yes	\\
NF\Sub{3}	&	NF\Sub{3}	&	7783-54-2	&	N(F)(F)F	&	yes	\\
Benzene	&	C\Sub{6}H\Sub{6}	&	71-43-2	&	C1=CC=CC=C1	&	yes	\\
CH\Sub{2}Cl\Sub{2}	&	CH\Sub{2}Cl\Sub{2}	&	75-09-2	&	C(Cl)Cl	&	yes	\\
HCFC-22	&	HCF\Sub{2}Cl	&	75-45-6	&	C(F)(F)Cl	&	yes	\\
CF\Sub{4}	&	CF\Sub{4}	&	75-73-0	&	C(F)(F)(F)F	&	yes	\\
Toluene	&	C\Sub{7}H\Sub{8}	&	108-88-3	&	CC1=CC=CC=C1	&	yes	\\
CH\Sub{3}Br	&	CH\Sub{3}Br	&	74-83-9	&	CBr	&	yes	\\
HCFC-142b	&	H\Sub{3}C\Sub{2}F\Sub{2}Cl	&	75-68-3	&	CC(F)(F)Cl	&	yes	\\
SO\Sub{2}F\Sub{2}	&	SO\Sub{2}F\Sub{2}	&	2699-79-8	&	O=S(=O)(F)F	&	yes	\\
CFC-13	&	CF\Sub{3}Cl	&	75-72-9	&	C(F)(F)(F)Cl	&	yes	\\
HCFC-141b	&	H\Sub{3}C\Sub{2}FCl\Sub{2}	&	1717-00-6	&	CC(F)(Cl)Cl	&	yes	\\
CHCl\Sub{3}	&	CHCl\Sub{3}	&	67-66-3	&	C(Cl)(Cl)Cl	&	yes	\\
CFC-12	&	CF\Sub{2}Cl\Sub{2}	&	75-71-8	&	C(F)(F)(Cl)Cl	&	yes	\\
C\Sub{2}HCl\Sub{3}	&	C\Sub{2}HCl\Sub{3}	&	79-01-6	&	C(=C(Cl)Cl)Cl	&	yes	\\
CFC-11	&	CFCl\Sub{3}	&	75-69-4	&	C(F)(Cl)(Cl)Cl	&	yes	\\
HCFC-124	&	HC\Sub{2}F\Sub{4}Cl	&	2837-89-0	&	C(C(F)(F)F)(F)Cl	&	yes	\\
PFC-116	&	C\Sub{2}F\Sub{6}	&	76-16-4	&	C(C(F)(F)F)(F)(F)F	&	yes	\\
CH\Sub{3}I	&	CH\Sub{3}I	&	74-88-4	&	CI	&	yes	\\
SF\Sub{6}	&	SF\Sub{6}	&	2551-62-4	&	FS(F)(F)(F)(F)F	&	no	\\
Halon-1301	&	CF\Sub{3}Br	&	75-63-8	&	C(F)(F)(F)Br	&	no	\\
CCl\Sub{4}	&	CCl\Sub{4}	&	56-23-5	&	C(Cl)(Cl)(Cl)Cl	&	yes	\\
CFC-115	&	C\Sub{2}F\Sub{5}Cl	&	76-15-3	&	C(C(F)(F)Cl)(F)(F)F	&	yes	\\
C\Sub{2}Cl\Sub{4}	&	C\Sub{2}Cl\Sub{4}	&	127-18-4	&	C(=C(Cl)Cl)(Cl)Cl	&	yes	\\
Halon-1211	&	CF\Sub{2}ClBr	&	353-59-3	&	C(F)(F)(Cl)Br	&	yes	\\
CFC-114	&	C\Sub{2}F\Sub{4}Cl\Sub{2}	&	76-14-2	&	C(C(F)(F)Cl)(F)(F)Cl	&	yes	\\
CH\Sub{2}Br\Sub{2}	&	CH\Sub{2}Br\Sub{2}	&	74-95-3	&	C(Br)Br	&	yes	\\
CFC-113	&	C\Sub{2}F\Sub{3}Cl\Sub{3}	&	76-13-1	&	C(C(F)(Cl)Cl)(F)(F)Cl	&	yes	\\
PFC-218	&	C\Sub{3}F\Sub{8}	&	76-19-7	&	C(C(F)(F)F)(C(F)(F)F)(F)F	&	yes	\\
SF\Sub{5}CF\Sub{3}	&	SF\Sub{5}CF\Sub{3}	&	373-80-8	&	C(F)(F)(F)S(F)(F)(F)(F)F	&	yes	\\
PFC-c318	&	C\Sub{4}F\Sub{8}	&	115-25-3	&	C1(C(C(C1(F)F)(F)F)(F)F)(F)F	&	yes	\\
Halon-2402	&	C\Sub{2}F\Sub{4}Br\Sub{2}	&	124-73-2	&	C(C(F)(F)Br)(F)(F)Br	&	yes	\\
C\Sub{6}F\Sub{14}	&	C\Sub{6}F\Sub{14}	&	355-42-0	&	C(C(C(C(F)(F)F)(F)F)(F)F)(C(C(F)(F)F)(F)F)(F)F	&	yes	\\


\hline
  \end{tabular}
\end{table}

%=============================================================================
\begin{table}[ht]
  %\centering
  \caption{Known compounds used as validation set: CAS numbers, SMILES codes and presence in the NIST chemistry webbook \citep{NISTwebsite}. All values are taken from the ChemSpider website \citep{ChemSpiderwebsite}, the PubChem website \citep{PubChem_website} and the NIST website \citep{NISTwebsite}.}
  \label{tab:validation-set-SMILES}
  \begin{tabular}{l l l l l}
	%\small
\hline
Compound	&	\begin{tabular}{@{}l@{}}Chemical \\formula \end{tabular}	&	CAS number & SMILES code	& \begin{tabular}{@{}l@{}}NIST \\spectrum \end{tabular} \\
\hline

\multicolumn{5}{c}{Kigali Amendment to the Montreal Protocol}\\
\hline
HFC-41	&	H\Sub{3}CF	&	593-53-3	&	CF	&	yes	\\
HFC-32	&	H\Sub{2}CF\Sub{2}	&	75-10-5	&	C(F)F	&	yes	\\
HFC-152	&	H\Sub{4}C\Sub{2}F\Sub{2}	&	624-72-6	&	C(CF)F	&	yes	\\
HFC-152a	&	H\Sub{4}C\Sub{2}F\Sub{2}	&	75-37-6	&	CC(F)F	&	yes	\\
HFC-23	&	HCF\Sub{3}	&	75-46-7	&	C(F)(F)F	&	yes	\\
HFC-143	&	H\Sub{3}C\Sub{2}F\Sub{3}	&	430-66-0	&	C(C(F)F)F	&	yes	\\
HFC-143a	&	H\Sub{3}C\Sub{2}F\Sub{3}	&	420-46-2	&	CC(F)(F)F	&	yes	\\
HFC-134	&	H\Sub{2}C\Sub{2}F\Sub{4}	&	359-35-3	&	C(C(F)F)(F)F	&	yes	\\
HFC-134a	&	H\Sub{2}C\Sub{2}F\Sub{4}	&	811-97-2	&	C(C(F)(F)F)F	&	yes	\\
HFC-125	&	HC\Sub{2}F\Sub{5}	&	354-33-6	&	C(C(F)(F)F)(F)F	&	yes	\\
HFC-245ca	&	H\Sub{3}C\Sub{3}F\Sub{5}	&	679-86-7	&	C(C(C(F)F)(F)F)F	&	yes	\\
HFC-245fa	&	H\Sub{3}C\Sub{3}F\Sub{5}	&	460-73-1	&	C(C(F)F)C(F)(F)F	&	no	\\
HFC-365mfc	&	H\Sub{5}C\Sub{4}F\Sub{5}	&	406-58-6	&	CC(CC(F)(F)F)(F)F	&	no	\\
HFC-236cb	&	H\Sub{2}C\Sub{3}F\Sub{6}	&	677-56-5	&	C(C(C(F)(F)F)(F)F)F	&	no	\\
HFC-236ea	&	H\Sub{2}C\Sub{3}F\Sub{6}	&	431-63-0	&	C(C(F)F)(C(F)(F)F)F	&	yes	\\
HFC-236fa	&	H\Sub{2}C\Sub{3}F\Sub{6}	&	690-39-1	&	C(C(F)(F)F)C(F)(F)F	&	yes	\\
HFC-227ea	&	HC\Sub{3}F\Sub{7}	&	431-89-0	&	C(C(F)(F)F)(C(F)(F)F)F	&	no	\\
HFC-43-10mee	&	H\Sub{2}C\Sub{5}F\Sub{10}	&	138495-42-8	&	C(C(C(F)(F)F)F)(C(C(F)(F)F)(F)F)F	&	no	\\


\hline
\multicolumn{5}{c}{HFOs}					\\
\hline

HFO-1234yf	&	H\Sub{2}C\Sub{3}F\Sub{4}	&	754-12-1	&	C=C(C(F)(F)F)F	&	no	\\
HFO-1234ze(E)	&	H\Sub{2}C\Sub{3}F\Sub{4}	&	29118-24-9	&	C(=CF)C(F)(F)F	&	no	\\
HCFO-1233zd(E)	&	H\Sub{2}C\Sub{3}F\Sub{3}Cl	&	102687-65-0	&	C(=CCl)C(F)(F)F	&	no	\\

\hline
\multicolumn{5}{c}{\textcolor{blue}{Halogenated compounds with high boiling point}} \\
\hline
									
\textcolor{blue}{HCBD}	&	C\Sub{4}Cl\Sub{6}	&	87-68-3 	&	C(=C(Cl)Cl)(C(=C(Cl)Cl)Cl)Cl	&	yes	\\
\textcolor{blue}{TCHFB}	&	C\Sub{4}Cl\Sub{4}F\Sub{6}	&	375-45-1	&	C(C(C(F)(F)Cl)(F)Cl)(C(F)(F)Cl)(F)Cl	&	no	\\

\hline
  \end{tabular}
\end{table}
%=============================================================================

\clearpage


%=============================================================================

\section{Mass calibration procedure}

A time-of-flight (ToF) instrument measures a time, elapsed between two events: the
extraction and the detection, when the ions hit the detector plate. To convert
this time measurement into a mass measurement in the most possible accurate
manner, internal mass calibration proves to be a good strategy. Known masses detected during a measurement are used to establish the calibration function between ToF and mass. In our cases, we use known masses produced by fragmentation of a mass calibration substance, perfluoroperhydrophenanthrene (PFPHP), of chemical formula C$_{14}$F$_{24}$. Only two types of atoms are present in this molecule, carbon (mass 12.000000) and fluorine (mass 18.99840316). The most abundant peaks can therefore be associated to a unique molecular formula. For example, the peak at integer mass 69 can be associated to CF$_3^+$ only, of exact mass 68.99466108.

Based on the NIST mass spectrum and our measured mass spectrum for PFPHP, we have chosen a list of \textcolor{blue}{13} masses present with a sufficient abundance to be used for mass calibration. In addition, we use the masses of N\Sub{2}, O\Sub{2}, Ar, which are the most abundant air components and may slightly leak in our system, as well as Cl, also observed to be always present in our detector. The masses are chosen to be evenly distributed between the minimum and maximum masses, covering a range from m/z~= 28.0055994348 (N$_2^+$) to m/z~= 292.98188618 (C$_7$F$_{11}^+$).

We have observed that our ToF detector is subject to mass drift of up to 100~ppm during a run. This drift is possibly due to temperature variation of our preceding GC. To correct for this drift, we perform a mass calibration every \textcolor{blue}{two} minutes, using average data of the preceding and following two minutes. For each set of four-minutes-averaged data, all peaks in the mass domain near the exact masses of the selected list are detected. Note that several mass peaks can be detected where only one exact mass from the calibrant is expected. Each detected peak is fitted using a pseudo-Voigt function, which is a combination of a Gaussian and a Lorentzian function:
%
\begin{equation}\label{eq:pseudoVoigt}
f(x; A, \mu, \sigma, \alpha, b) = (1 - \alpha) \frac{A}{\sigma \sqrt{2 \pi}} \exp\left( - \frac{(x - \mu)^2}{2 \sigma ^2} \right) +  \alpha \frac{A}{\pi} \left( \frac{\sigma_{L}}{ (x - \mu)^2 + {\sigma_L}^2}   \right)  + b
\end{equation}

where
\begin{equation}
\sigma_L = \sigma \sqrt{ 2 \ln(2)}
\end{equation}
and the full-with-at-half-maximum (FWHM)
\begin{equation}
\FWHM = 2 \sigma \sqrt{2 \ln(2)} = 2 \sigma_{L}~.
\end{equation}
%
The parameter FWHM is used later on (\textcolor{blue}{Main article, Section 2.5.1}) to generate candidate mass peaks with the appropriate peak broadness.

Then, all obtained centres of ToF are associated to the closed expected exact mass. The entire set of pairs (ToF; expected exact mass) is used to fit a calibration function of the form:
%
\begin{equation}
i_{\ToF} = p_1 m^{p_3} + p_2
\end{equation}
%
with $i_{\ToF}$ the time of flight index and $m$ the exact mass.
The parameters $p_1$, $p_2$ and $p_3$ are optimised using the Python lmfit package. \textcolor{blue}{According to theory, $p_3$ should be equal to 0.5 \footnote{\url{https://en.wikipedia.org/wiki/Time-of-flight_mass_spectrometry}}. However a better accuracy is obtained when $p_3$ is allowed to slightly vary.} If one or several pairs are further away from the fit than a set maximum value (20~ppm in our case), the furthest away pair is eliminated and the optimisation routine is repeated. This one-by-one pair elimination improves the robustness of the algorithm. This was proven necessary as when measuring real air from the industrial area where Empa is located, once in while a prominent pollution event occurs, producing outstanding mass peaks that may be in the vicinity of the expected peak, even masking it, therefore disturbing the mass calibration function. 

Once all residuals are below the set value, the mass calibration is complete. Any ToF value can then be converted to a m/z value using:
%
\begin{equation}
m =  \left( \frac{i_{\ToF} - p_2}{p_1} \right)^{\frac{1}{p_3}}
\end{equation}
%
where $p_1$, $p_2$ and $p_3$ are calculated at any given specific time as linear interpolation using their time-bracketing optimised values.

\section{Uncertainty of the mass calibration}


\begin{figure}[htb]
  \centering
\includegraphics[width=10cm]{200602_1550_std_7_4min_ppm_vs_mass.png}
\caption{Residuals of the mass calibration vs mass. Dots of the same colour represent the same mass peak, but at a different time slices.}
\label{fig:mass-cal-residual-vs-mass}
\end{figure}

After the optimisation, the obtained fit parameters are used to calculate the reconstructed m/z values; these values are then compared to the expected exact m/z, for each time slice of four minutes. The obtained offsets, expressed in ppm over the mass domain, are displayed in Fig.~\ref{fig:mass-cal-residual-vs-mass}. With our instrument, the observed mass accuracy is better for larger masses, with residuals usually below 5~ppm for masses higher than 100~m/z, while the accuracy can deteriorate to 20~ppm below 50~m/z. This is potentially due to the mass resolution of our instrument that is around 3000 for masses smaller than 50~m/z but around 4000 for larger masses.

To reflect this varying mass accuracy over the mass domain, for each used exact mass, we use as uncertainty the maximum observed offset at this mass. Then for any measured mass, its uncertainty is calculated as a linear interpolation between uncertainty at bracketing masses. This constitutes the mass calibration uncertainty.


\section{Validation set: preparation of qualitative standards for compounds newly regulated by the Kigali amendment to the Montreal Protocol}

Eighteen substances listed under the Kigali Amendment to the Montreal Protocol were part of the validation set. 

First, substances were separated in two groups, with the aim that each group should not contain isomers, to make sure each substance could be identified by its mass spectrum only. 
Group A contained: HFC-41, HFC-143a, HFC-134a, HFC-227ea, HFC-236ea, HFC-245fa, HFC-43-10-mee, HFC-152 and HFC-236cb.
Group B contained: HFC-32, HFC-23, HFC-125, HFC-152a, HFC-365mfc, HFC-143, HFC-236fa, HFC-245ca and HFC-134.

The pure substances were bought from Synquest Laboratories (Florida, USA). For each group, the pure substances were spiked one after the other into synthetic air, and the mixture was pressurised into a flask. The two obtained mixtures were prepared at approximately 6.5 nmol$\cdot$mol$^{-1}$.


Then, each mixture was measured by our preconcentration, gas chromatography, time-of-flight mass spectrometry instrumentation.
Data analysis then followed the same procedure as explained in the main article.


\section{Algorithmic improvements}
We describe our algorithmic improvements to speed-up the running-time of some
critical steps.

\subsection{Organisation of the chemical formulae in a directed acyclic graph (DAG)}
\label{sup-DAG}
After running the knapsack algorithm, many candidate chemical formulae are obtained, \textcolor{blue}{hereafter simply referred to as 'formulae'}.
We organise them in a graph. In this graph, a node $n_j$ is a descendant
of a node $n_i$ if the node's fragment $s_j$ is a sub-fragment of the fragment
$s_i$ of the node $n_i$. For
example, CCl is a descendant of CCl\Sub{3}.
Conversely, a node $n_i$ is an ancestor of a node $n_j$ if its fragment $s_i$ is a
sup-fragment of the fragment $s_j$.
This define a \emph{partial order} on the formulae that we formally
define in Definition~\ref{def:partial-order}.

\begin{definition}[Partial order] \label{def:partial-order}
  We define the following partial order on the formulae.
  Let $s_i$ and $s_j$ be two formulae encoded as vectors of non-negative integers.
\begin{itemize}
\item The formula $s_j$ is \emph{smaller than} the formula $s_i$, denoted
  $s_j \leq s_i$, if $s_j$ is a sub-fragment of $s_i$;
\item The  formula $s_j$ is \emph{greater than} the formula $s_i$, denoted
  $s_j \geq s_i$, if $s_j$ is a sup-fragment of $s_i$;
\item otherwise $s_i$ and $s_j$ are \emph{incomparable}.
\end{itemize}
\end{definition}

Organising a set $\mathcal{S}$ of $n$ items (here
fragments) in a DAG (directed acyclic graph)
can takes as many as $n^2$ comparisons of items, but since $\mathcal{S}$ can
be quite large (e.g., $n=10000$), it makes sense to reduce the number of
comparisons.
Moreover, the graph should have as less edges as possible, that is, two
formulae $s_i \geq s_j$ are binded with an edge if and only if there is no other
formula $s_{i'}$ that could be inserted between them like $s_i \geq s_{i'}
\geq s_j$. For example with CCl, CCl\Sub{2} and CCl\Sub{3}, we will define the
graph with minimal edges on the left, not the one of the right (Fig.~\ref{fig:dag}).

\begin{figure}[hbt]
\begin{center}
\begin{tikzpicture}
  \node[circle, draw=black, inner sep=0, minimum width=2.25em] at (0,4\baselineskip) (n3) {CCl\Sub{3}};
  \node[circle, draw=black, inner sep=0, minimum width=2.25em] at (0,2\baselineskip) (n2) {CCl\Sub{2}};
  \node[circle, draw=black, inner sep=0, minimum width=2.25em] at (0,0) (n1) {CCl};

  \draw[->] (n3) -- (n2) ;
  \draw[->] (n2) -- (n1) ;
\end{tikzpicture}
\quad \quad
\begin{tikzpicture}
  \node[circle, draw=black, inner sep=0, minimum width=2.25em] at (0,4\baselineskip) (n3) {CCl\Sub{3}};
  \node[circle, draw=black, inner sep=0, minimum width=2.25em] at (0,2\baselineskip) (n2) {CCl\Sub{2}};
  \node[circle, draw=black, inner sep=0, minimum width=2.25em] at (0,0) (n1) {CCl};

  \draw[->] (n3) -- (n2) ;
  \draw[->] (n2) -- (n1) ;
  \draw[->, gray, densely dashed] (n3.south west) to[out=225,in=135, edge label=no, swap] (n1.north west) ;
\end{tikzpicture}
\end{center}
\caption{Directed acyclic graph.}
\label{fig:dag}
\end{figure}

We now explain how we reduced the number of comparisons between fragments to set
the edges, thus improving the complexity of building the graph.
First the target masses are sorted in decreasing order before the knapsack
step. Hence the output of the knapsack is made of batches of chemical formulae, each
one for a given target mass, in decreasing order.
\emph{Because the mass uncertainty is far thinner than $0.5 m/z$, all
  chemical formulae for one target mass are \emph{incomparable}: it is not possible
  to find that a formula is a sub-fragment of another, for the same target
  mass, otherwise the mass difference between the two would be at least $1 m/z$.}

Therefore we have a list of formulae $\{s_i\}_{1\leq i \leq \#\mathcal{S}}$
such that for any formula $s_i$, the formulae in the preceeding batches
weight more and are either incomparable or contain $s_i$ as a sub-fragment, and
the formulae in the forthcoming batches are lighter and either incomparable
or sub-fragments of $s_i$.
The maximal fragments will be the nodes at the ``roots'' of the DAG. They are made of the
formulae of the first (heaviest) batch, and some other formulae from other batches.

We maintain a list of the root nodes (maximal fragments) of the graph. They have no ancestor,
and they are incomparable to each other. To add a new formula in the graph,
because of the ordering of the formulae, we know that it is either
incomparable, or a subfragment of any node of the graph. \emph{It cannot be a
sup-fragment (a parent) of any node of the graph}. We compare the new
formula to each of the maximal fragments. If it is incomparable to any of
them, we add it as as new maximal fragment. Otherwise, for each maximal
fragment that has the new formula as sub-fragment, we compare
the new one to its children. If it is incomparable to any of the children, we
add it as a new child of the maximal fragment (we add an edge toward it). Otherwise, we recursively
explore the children of the children that have this new formula as sub-fragment.
In this way, we avoid many useless comparisons: all children of incomparable
nodes are omitted.

Thanks to the list of maximal fragments, the singletons are identified right
away: they are the maximal fragments without any child.
Figure~\refmainfigdag in the main article shows the graph obtained for CCl\Sub{4}.


\subsection{Removing a node and updating the edges}
A node n to be removed has parents (closest sup-fragments) connected with one
edge, and children (closest sub-fragments) connected with one edge.
We wrote this procedure to remove a node and update the edges and list of
maximal fragments (Alg.~\ref{alg:remove-node-update-edge}, example in Fig.~\ref{fig:rm-node-up-edges}).

\begin{algorithm}[htb]
  \caption{remove the node n and update the edges}
  \label{alg:remove-node-update-edge}
\For{each parent p\Sub{i} of n}{
  remove the edge from p\Sub{i} to n \;
  \For{each child c\Sub{i} of n}{
    lists its own parents q\Sub{j} (without n) \;
    \If{none of q\Sub{j} is a sub-fragment of p\Sub{i}}{
       add an edge from p\Sub{i} to c\Sub{i}
      \tcp{(if there is one q\Sub{j} which is a sub-fragment of p\Sub{i}, do nothing: the edges
        are already fine)}
      }
  }
}
\For{each child c\Sub{i} of n}{
  remove the edge from n to c\Sub{i} \;
  \If{c\Sub{i} has no more parent after removing n}{
    add it in the list of maximal fragments
  }
}
\If{n is a maximal fragment (it has no parent)}{
  remove it from the list of maximal fragments
}
Remove n
\end{algorithm}
\begin{figure}[htb]
\begin{center}
  \begin{tikzpicture}
  \node[circle, draw=black, inner sep=0, minimum width=2em, fill=blue!30!white] at (0,0) (n) {n};
  
  \node[circle, draw=black, inner sep=0, minimum width=2em] at (-1,1) (p1) {p\Sub{1}};
  \node[circle, draw=black, inner sep=0, minimum width=2em] at ( 0,1) (p2) {p\Sub{2}};
  \node[circle, draw=black, inner sep=0, minimum width=2em] at ( 1,1) (p3) {p\Sub{3}};

  \draw[->, blue] (p3) -- (n) ;
  \draw[->, blue] (p2) -- (n) ;
  \draw[->, blue] (p1) -- (n) ;

  \node[circle, draw=black, inner sep=0, minimum width=2em] at (-1,-1) (c1) {c\Sub{1}};
  \node[circle, draw=black, inner sep=0, minimum width=2em] at ( 0,-1) (c2) {c\Sub{2}};
  \node[circle, draw=black, inner sep=0, minimum width=2em] at ( 1,-1) (c3) {c\Sub{3}};

  \draw[->, blue] (n) -- (c1) ;
  \draw[->, blue] (n) -- (c2) ;
  \draw[->, blue] (n) -- (c3) ;

  \node[circle, draw=black, inner sep=0, minimum width=2em] at (2,0) (n2) {n$'$};

  \draw[->] (p3) -- (n2) ;
  \draw[->] (n2) -- (c3) ;

  \node[circle, draw=black, inner sep=0, minimum width=2em] at (-2,0) (n3) {n$''$};
  \draw[->] (n3) -- (c1) ;
       
\end{tikzpicture}
\quad \quad
\begin{tikzpicture}  
  \node[circle, draw=black, inner sep=0, minimum width=2em] at (-1,1) (p1) {p\Sub{1}};
  \node[circle, draw=black, inner sep=0, minimum width=2em] at ( 0,1) (p2) {p\Sub{2}};
  \node[circle, draw=black, inner sep=0, minimum width=2em] at ( 1,1) (p3) {p\Sub{3}};

  \node[circle, draw=black, inner sep=0, minimum width=2em] at (-1,-1) (c1) {c\Sub{1}};
  \node[circle, draw=black, inner sep=0, minimum width=2em] at ( 0,-1) (c2) {c\Sub{2}};
  \node[circle, draw=black, inner sep=0, minimum width=2em] at ( 1,-1) (c3) {c\Sub{3}};

  \draw[->, blue] (p3) -- (c1) ;
  \draw[->, blue] (p3) -- (c2) ;

  \draw[->, blue] (p2) -- (c1) ;
  \draw[->, blue] (p2) -- (c2) ;
  \draw[->, blue] (p2) -- (c3) ;
  
  \draw[->, blue] (p1) --node[anchor=east]{yes} (c1) ;
  \draw[->, blue] (p1) -- (c2) ;
  \draw[->, blue] (p1) -- (c3) ;

  \node[circle, draw=black, inner sep=0, minimum width=2em] at (2,0) (n2) {n$'$};

  \draw[->] (p3) -- (n2) ;
  \draw[->] (n2) -- (c3) ;
  \draw[->, red, densely dashed] (p3) to[edge label=no] (c3) ;

  \node[circle, draw=black, inner sep=0, minimum width=2em] at (-2,0) (n3) {n$''$};
  \draw[->] (n3) -- (c1) ;
\end{tikzpicture}
\end{center}
\caption{Example for Algorithm~\ref{alg:remove-node-update-edge}: removing a
  node and updating the edges.}
\label{fig:rm-node-up-edges}
\end{figure}

% \clearpage
\subsection{Enumeration of isotopocules}
\label{sup-enum-isotopocule}

We now recall the computation of the relative intensities of the minor isotopocules
(see~\citep{Yergey1983} for a detailed computation).
The abundant formula has proportion (of the set of all isotopocules)
$pr = \prod_{\{\text{element}~e\}} (a_{e,0})^{n_e}$.
The product is over all the distinct atoms (denoted $e$), $a_{e,0}$ is the abundance
of the most abundant isotope of an atom, and $n_e$ is the number of occurrences
of that atom in the chemical formula. For example, with CCl\Sub{4} one computes
$pr = a_{\text{C}}a_{\text{Cl}}^4=0.326$.
An isotopocule with only one element $e$ and $i$ minor isotopes of abundance $a_{e,i}$ has proportion
\begin{align*}
  pr_{e} &= a_{e,0}^{n_{e,0}} {\genfrac(){0pt}{2}{n_e}{n_{e,0}}}
  a_{e,1}^{n_{e,1}} {\genfrac(){0pt}{2}{n_e-n_{e,0}}{n_{e,1}}}
  a_{e,2}^{n_{e,2}} {\genfrac(){0pt}{2}{n_e-n_{e,0}-n_{e,1}}{n_{e,2}}}
  \cdots
  a_{e,i}^{n_{e,i}} {\genfrac(){0pt}{2}{n_e-n_{e,0}-n_{e,1}-\ldots -n_{e,i-1}}{n_{e,i}}} \\
 &= a_{e,0}^{n_{e,0}} a_{e,1}^{n_{e,1}} a_{e,2}^{n_{e,2}} \cdots a_{e,i}^{n_{e,i}}
   \tfrac{n_{e}!} {n_{e,0}! n_{e,1}! n_{e,2}! \cdots n_{e,i}!}
\end{align*}
where the terms ${\genfrac(){0pt}{2}{n}{m}} = \frac{n!}{m!(n-m)!}$ are binomal coefficients
with $n \geq m$, denoting the number
of ways to choose $m$ items in a set of size $n$.
Their product simplifies in $n_{e}! / (n_{e,0}! n_{e,1}! n_{e,2}! \cdots n_{e,i}!)$.
An isotopocule has proportion
\begin{equation}
 pr %=  \prod_e \prod_i (a_{e,i})^{n_{e,i}} {{n_e - \sum_{j=1}^{i-1}n_{e,j}}\choose {n_{e,i}}}
 = \prod_e n_e! \prod_i (a_{e,i})^{n_{e,i}}/(n_{e,i}!)
\end{equation}
where $e$ ranges over the elements, $i$ ranges over the isotopes of an
element, $n_e$ is the total number of an element (with all isotopes), $n_{e,i}$ is
the number of occurences of one isotope.
The relative intensity of a minor-isotope formula is the ratio (see~\citep{Yergey1983})
\begin{align}
p = \frac{  \prod_e n_e! \prod_i (a_{e,i})^{n_{e,i}}/(n_{e,i}!)}
{\prod_{e} (a_{e,0})^{n_e}}
  \label{eq:relative-proba}
= \prod_e n_e! \prod_{i > 0} \left(\frac{a_{e,i}}{a_{e,0}}\right)^{n_{e,i}} \frac{1}{n_{e,i}!}
~.
\end{align}
One needs to enumerate all the possible combinations of isotopes of a given
element. This is a classical problem in combinatorics. Denote by $i$ the number
of isotopes (the abundant one included). Enumerate all the ways to
sum at most $i$ positive integers to obtain $n_e$.
It can be seen as a
knapsack-like problem: given all isotopes each of
``weight'' 1, finds how to sum to $n_e$. In particular, each isotope is allowed
at most $n_e$ times. 


All ratios are relative to the abundant chemical formula, whose maximum possible
intensity is known: this is the intensity of the corresponding measured mass.
To improve the running-time of the enumeration, we do not list the minor
isotopocules whose intensity would be below the detection threshold of the
ToF-MS.
For this purpose, we consider the elements one after the other.
We maintain a list of partial isotopocules with their partial relative
intensity, made of the elements processed so far. The list is ordered by
decreasing relative intensity.
Given a new element $e$ and its occurence $n_e$, we generate its isotopic
patterns, the abundant one included, and sort them in decreasing order of
relative intensity.
Reading the two lists in decreasing order of relative intensity, we combine the
new isotopes to the partial solutions and multiply together the
intensities. A loop over a list stops as soon as the product of
intensities is below the partial threshold. Once the new list of partial solutions is
computed, it is sorted in decreasing order of relative intensity. Then, the next element is
processed in the same manner, until all elements are done.
The first item of the resulting list is the isotopocule of highest relative
intensity (it can be greater than one). For implementation purpose, we scale the
list and divide all numbers by this highest relative intensity, so that
everything is in the interval $[0,1]$.

\section{Full Numerical Example with carbon tetrachloride}
\label{sup:CCl4-full-example}

For CCl\Sub{4} found at a retention time of 1708.27~s, nineteen masses are observed, listed in
Table~\ref{tab:CCl4-measured-masses} with uncertainty and intensity.

\subsection{Knapsack algorithm with two lists but without considering separately multi-valent and mono-valent atoms}
\label{subsubsec:knapsack-two-naive-sets}
In this paragraph we present an example of a knapsack algorithm with two sets of
atoms, and two lists of intermediate masses.
The candidate atoms are H, C, N, O, F, S, Cl, Br, I.
We arbitrarily define two subsets: \{C, N, O, S, Br\} and \{H, F, Cl, I\}.
The knapsack algorithm is run with input the masses of the atoms of each set, and the minimal
mass is set to 1. One obtains two lists: A and B given in Table~\ref{tab:knapsack-A-B-naive}.
The lists are sorted in increasing order of mass. One obtains
A = [(12.0, C), (14.0030740074, N), (15.9949146223, O), (24.0, C\Sub{2}),
  (26.003074007400002, CN), (27.9949146223, CO), (28.0061480148, N\Sub{2}),
  (29.9979886297, NO), (31.97207073, S), (31.9898292446, O\Sub{2})]
and
B = [(1.0078250319, H), (2.0156500638, H\Sub{2}), $\ldots$(all H\Sub{3$\ldots$17}), (18.140850574199998,
  H\Sub{18}), (18.99840316, F), (19.1486756061, H\Sub{19}), (20.0062281919, HF),
  $\ldots$(all H\Sub{20$\ldots$33} and H\Sub{2$\ldots$14}F),
  (34.1157786385, H\Sub{15}F), (34.2660510846, H\Sub{34}), (34.96885271, Cl)].
Then pairing the masses of
the two lists, one obtains masses within the target interval (if any): there is
one solution (34.96885271, Cl). Finally,
the DBE is computed and solutions with a negative DBE are discared.
This first approach has a major drawback: many impossible sub-fragments are
enumerated, im particular because of the Hydrogen which as a very small mass,
and is mono-valent.

Here is a detailed example to compute the lists A and B for the first target mass
$m_{\max}$ = 34.97006625322406.
First one computes multiples of each mass up to $m_{\max}$.
One obtains Tables~\ref{tab:init-knapsack-A} and~\ref{tab:init-knapsack-B}.
Then one combines at most one mass per column, starting the enumeration with the
lightest mass of each column (the first row value). One obtains the fragments
of the first row of Table~\ref{tab:knapsack-A-B-naive}.

\begin{table}[h]
\caption{Initial partial list of masses before computing the list A made of
  fragments of atoms \{C, N, O, S, Br\} and masses up to $m_{\max}$ = 34.97006625322406.}
\begin{tabular}{c|c|c|c|c|c}
\# & C & N & O & S & Br \\
\hline
1 & 12 & 14.0030740074    & 15.9949146223    & 31.97207073      &                  \\
2 & 24 & 28.0061480148    & 31.9898292446    &                  &                  \\
\end{tabular}
\label{tab:init-knapsack-A}
\end{table}

\begin{table}[h]
\caption{Initial partial list of masses before computing the list B made of
  fragments of atoms \{H, F, Cl, I\} and masses up to
  $m_{\max}$ = 34.97006625322406. There are 34 multiples of Hydrogen: H,
  H\Sub{2}, up to H\Sub{34}.
}
\begin{tabular}{c|c|c|c|c}
 & H & F & Cl & I \\
\hline
 1 & 1.0078250319     & 18.99840316      & 34.96885271      &                  \\
 2 & 2.0156500638     &                  &                  &                  \\
$\vdots$ & $\vdots$ & & & \\
 34 & 34.2660510846    &                  &                  &                  \\
\end{tabular}
\label{tab:init-knapsack-B}
\end{table}

\begin{table}[h]
\caption{Intermediate lists in the knapsack algorithm with two sets of atoms
  \{C, N, O, S, Br\} for the list A and \{H, F, Cl, I\} for the list B.
  The notation H\Sub{1-34} means all the 34 fragments made of one to 34 atoms of
  Hydrogen. The notation C\Sub{1-2}O means CO and C\Sub{2}O.}
\begin{tabular}{p{2.5cm}|r|p{2.6cm}|r|p{1.7cm}|r|l|r|l}
  target mass interval & \#A & A & \#B & B & \multicolumn{2}{l|}{all sol.} &
  \multicolumn{2}{l}{DBE $\geq 0$ } \\
\hline
34.96751070677594, 34.97006625322406 & 10 & S, O\Sub{1-2}, NO, CO, N\Sub{1-2}, CN, C\Sub{1-2} & 51 & Cl, H\Sub{1-15}F, F, H\Sub{1-34} & 1 & Cl & 1 & Cl \\
35.974137795964566, 35.97778836403543 & 10 & S, O\Sub{1-2}, NO, CO, N\Sub{1-2}, CN, C\Sub{1-2} & 54 & HCl, Cl, H\Sub{1-16}F, F, H\Sub{1-35} & 1 & HCl & 1 & HCl \\
36.96406557296814, 36.967505987031856 & 11 & S, O\Sub{1-2}, NO, CO, N\Sub{1-2}, CN, C\Sub{1-3} & 56 & HCl, Cl, H\Sub{1-17}F, F, H\Sub{1-36} & 0 &  & 0 &  \\
46.96648952357635, 46.970287436423654 & 21 & NS, CS, S, NO\Sub{2}, CO\Sub{2}, O\Sub{1-2}, N\Sub{2}O, NO, CNO, C\Sub{1-2}O, N\Sub{1-3}, CN\Sub{2}, C\Sub{1-2}N, C\Sub{1-3} & 95 & H\Sub{1-11}Cl, Cl, H\Sub{1-8}F\Sub{2}, F\Sub{1-2}, H\Sub{1-27}F, H\Sub{1-46} & 1 & CCl & 1 & CCl \\
48.962558174089345, 48.96840118591066 & 24 & OS, NS, CS, S, O\Sub{1-3}, NO\Sub{2}, CO\Sub{2}, N\Sub{2}O, NO, CNO, C\Sub{1-2}O, N\Sub{1-3}, CN\Sub{2}, C\Sub{1-2}N, C\Sub{1-4} & 103 & H\Sub{1-13}Cl, Cl, H\Sub{1-10}F\Sub{2}, F\Sub{1-2}, H\Sub{1-29}F, H\Sub{1-48} & 0 &  & 0 &  \\
\end{tabular}
\label{tab:knapsack-A-B-naive}
\end{table}

\subsection{Faster knapsack: avoiding enumerating fragments of negative DBE value}
\label{subsubsec:knapsack-DBE-opt}

\begin{table}[p]
\caption{Intermediate lists in the knapsack algorithm with two sets of atoms
  \{C, N, O, S, Br\} for the list A and \{H, F, Cl, I\} for the list B,
  then with a set of multi-valent atoms \{C, N, O, S\} giving the list M, and a
  set of mono-valent atoms \{H, F, Cl, Br, I\} giving the list m.
After enumerating the list M, the maximum possible valence is computed and used
as an upper bound on the number of mono-valent atoms to generate the list
m. One observes that this technique allows to divide by more than two the
length of the second list.}
\begin{tabular}{r@{.}l@{}r@{.}l |r|r|c||r|c|r|c}
\multicolumn{4}{c|}{target mass interval} & \#A & \#B & \begin{tabular}{@{}c@{}}\#\\sol.\end{tabular} & \#M & \begin{tabular}{@{}c@{}}2 max\\DBE\end{tabular} & \#m & \begin{tabular}{@{}c@{}}DBE\\$\geq0$\end{tabular} \\
\hline
 34&96751070677594, & 34&97006625322406   & 10 & 51 & 1 & 10 & 6 & 13 & 1 \\
 35&974137795964566,& 35&97778836403543   & 10 & 54 & 1 & 10 & 6 & 14 & 1 \\
 36&96406557296814, & 36&967505987031856  & 11 & 56 & 0 & 11 & 8 & 18 & 0 \\
 46&96648952357635, & 46&970287436423654  & 21 & 95 & 1 & 21 & 8 & 31 & 1 \\
 48&962558174089345,& 48&96840118591066   & 24 & 103 & 0 & 24 & 10 & 39 & 0 \\
 59&960220186945,   & 59&971315773055004  & 37 & 156 & 1 & 37 & 10 & 48 & 1 \\
 81&9330864132061,  & 81&9395331467939    & 90 & 315 & 1 & 89 & 14 & 110 & 1 \\
 82&93831758560036, & 82&95111397439963   & 94 & 324 & 3 & 93 & 14 & 115 & 2 \\
 83&93024931474109, & 83&9372426452589    & 94 & 333 & 0 & 93 & 14 & 117 & 0 \\
 84&92634272134954, & 84&97112963865045   & 101 & 342 & 7 & 100 & 16 & 135 & 4 \\
 85&92419323227152, & 85&93924312772849   & 101 & 351 & 1 & 100 & 16 & 137 & 1 \\
 97&9236485334006,  & 97&9389656265994    & 154 & 477 & 3 & 150 & 18 & 189 & 2 \\
 99&90729357057015, & 99&94127718942985   & 161 & 501 & 4 & 157 & 18 & 197 & 3 \\
116&90200574284233, &116&90847941715768   & 274 & 735 & 2 & 262 & 20 & 293 & 1 \\
117&89455759263474, &117&92205636736527   & 275 & 751 & 5 & 262 & 20 & 300 & 3 \\
118&89897942315969, &118&9056775368403    & 287 & 766 & 0 & 274 & 20 & 305 & 0 \\
119&89648859190275, &119&91785116809724   & 290 & 782 & 2 & 275 & 20 & 311 & 1 \\
120&89523104367791, &120&90302931632209   & 306 & 798 & 1 & 291 & 22 & 345 & 0 \\
122&8875535007597,  &122&90537265924031   & 323 & 830 & 1 & 305 & 22 & 357 & 1 \\
\end{tabular}
\label{tab:knapsack-A-B-M-m}
\end{table}

\newcommand{\knap}[1]{\textcolor{blue}{#1}}
\newcommand{\isot}[1]{\textcolor{orange}{#1}}
\begin{table}[p]
  \caption{Measured masses at RT = 1708.27s. In blue, the correct guess made by
    knapsack. In orange, the identified isotopocules.}
  \centering
  \begin{tabular}{r r@{.}l@{}r@{.}l r@{.}l p{2cm} l}
  \begin{tabular}{@{}c@{}}measured \\mass (m/z)
  \end{tabular}
    & \multicolumn{4}{c}{mass range with uncertainty} &
                                                                          \multicolumn{2}{c}{intensity}
    & knapsack & identified \\
 34.96878848 & [ 34&96751070677594, &  34&97006625322406]  &  2722&2042 & \knap{Cl}  & \knap{Cl} \\
 35.97596308 & [ 35&974137795964566,&  35&97778836403543]  &  1051&6898 & \knap{HCl} & \knap{HCl} \\
 36.96578578 & [ 36&96406557296814, &  36&967505987031856] &   914&6638 & --  & \isot{[\Sup{37}Cl]} \\
 46.96838848 & [ 46&96648952357635, &  46&970287436423654] &  3784&4981 & \knap{CCl} & \knap{CCl}\\
 48.96547968 & [ 48&962558174089345,&  48&96840118591066]  &  1192&8077 & --  & \isot{C[\Sup{37}Cl]}\\
 59.96576798 & [ 59&960220186945,   &  59&971315773055004] &   120&657  & COS & --\\
 81.93630978 & [ 81&9330864132061,  &  81&9395331467939]   &  6160&9695 & \knap{CCl\Sub{2}} &\knap{CCl\Sub{2}} \\
 82.94471578 & [ 82&93831758560036, &  82&95111397439963]  &   319&247  & S\Sub{2}F, \knap{HCCl\Sub{2}} &\knap{HCCl\Sub{2}}\\
 83.93374598 & [ 83&93024931474109, &  83&9372426452589]   &  3956&1947 & -- & \isot{CCl[\Sup{37}Cl]}\\
 84.94873618 & [ 84&92634272134954, &  84&97112963865045]  &   140&2337 & H\Sub{2}S\Sub{2}F, H\Sub{2}OSCl, HNCl\Sub{2}, CF\Sub{2}Cl&\isot{HCCl[\Sup{37}Cl]}\\
 85.93171818 & [ 85&92419323227152, &  85&93924312772849]  &   564&31   & OCl\Sub{2}&\isot{C[\Sup{37}Cl]\Sub{2}}\\
 97.93130708 & [ 97&9236485334006,  &  97&9389656265994]   &   134&1543 & H\Sub{2}S\Sub{3}, \knap{COCl\Sub{2}}&\knap{COCl\Sub{2}}\\
 99.92428538 & [ 99&90729357057015, &  99&94127718942985]  &   106&7792 & HS\Sub{2}Cl, HO\Sub{2}SCl, NOCl\Sub{2}&\isot{COCl[\Sup{37}Cl]}\\
116.90524258 & [116&90200574284233, & 116&90847941715768]  & 28974&7117 & \knap{CCl\Sub{3}}&\knap{CCl\Sub{3}}\\
117.90830698 & [117&89455759263474, & 117&92205636736527]  &   189&527  & S\Sub{2}FCl, OSCl\Sub{2}, HCCl\Sub{3} &\isot{[\Sup{13}C]Cl\Sub{3}}\\
118.90232848 & [118&89897942315969, & 118&9056775368403]   & 29078&7276 & -- & \isot{CCl\Sub{2}[\Sup{37}Cl]}\\
119.90716988 & [119&89648859190275, & 119&91785116809724]  &   182&0316 & C\Sub{2}S\Sub{3} &\isot{[13C]Cl\Sub{2}[\Sup{37}Cl]}\\
120.89913018 & [120&89523104367791, & 120&90302931632209]  &  9220&1959 & -- &\isot{CCl[\Sup{37}Cl]\Sub{2}}\\
122.89646308 & [122&8875535007597,  & 122&90537265924031]  &   886&6747 & CSBr &\isot{C[\Sup{37}Cl]\Sub{3}}\\
  \end{tabular}
  \label{tab:CCl4-measured-masses}
\end{table}

With two arbitrary lists, many impossible partial fragments are enumerated, in
particular with too many hydrogens. It would speed-up the process to know an
upper bound on the number of mono-valent atoms. To be able to compute such
value, the first list, denoted M, is now made of the multi-valent atoms and the
second list, denoted m,
made of mono-valent atoms only. In this way, after computing the list M, one can
compute the DBE value of each partial fragment made of multi-valent atoms only.
An upper bound on the number of mono-valent atoms is two times the maximum DBE
value obtained over the list M. This upper bound allows to constraint the
enumeration of the list m, hence reducing the running-time and the length of the
second list. Table~\ref{tab:knapsack-A-B-M-m} presents a comparison of the
lengths of the lists A, B, M and m for the target masses of CCl\Sub{4}.
We observed that the list m is at least two times smaller than the
list B.

The chosen possible atoms are H, C, N, O, F, S, Cl, Br, I. At start, only the
abundant atoms are considered. The multi-valent atoms are C, N, O, S,
the mono-valent are H, F, Cl, Br, I.

Consider now the target mass $m$ = 116.90524258 m/z, with uncertainty range
$m_{\min}$ = 116.90200574284233, $m_{\max}$ = 116.90847941715768.
Our knapsack algorithm first lists all possible
chemical formulae made of any number of the multi-valent atoms and so that the mass of the
fragment is at most $m_{\max}$.
There are 263 combinations whose DBE ranges from to 2 to 20.
For each fragment, its DBE value $n$ is computed and a second knapsack algorithm is run to find a complement
fragment made of at most $n$ mono-valent atoms so that the total mass fits
within the bounds $m_{\min}, m_{\max}$ and the total DBE is positive or zero.
For the mass $m$ = 116.90524258 m/z, there is one solution: CCl3.

To account for chemical formulae made of mono-valent atoms only, a final knapsack
algorithm is run to find the chemical formulae with only one or two mono-valent atoms
whose mass fits in the uncertainty range (this gives the solution Cl for the
mass 34.96878848).


%=============================================================================
% this data was generated with example_isotopocules_CCl4.py
\begin{table}[h]
  \caption{isotopocules of CCl\Sub{4} and relative intensity. See also Fig.~\refmainfigisotopocules in the main article.}
  \label{tab:isotopocules-CCl4}
  \begin{tabular}{|l|r|c|c|}
\hline
isotopocule   & mass (m/z)  &proportion& relative intensity \\
\hline
{C           } & 12.00000000 & 0.988922 & 1.000000 \\
{[\Sup{13}C] } & 13.00335484 & 0.011078 & 0.011202 \\
\hline
{Cl          } & 34.96885271 & 0.757647 & 1.000000 \\
{[\Sup{37}Cl]} & 36.96590260 & 0.242353 & 0.319876 \\
\hline
{CCl\Sub{4}                             } & 151.87541084 & 0.325859 & 1.000000 \\
{CCl\Sub{3}[\Sup{37}Cl]                 } & 153.87246073 & 0.416938 & 1.279504 \\
{CCl\Sub{2}[\Sup{37}Cl]\Sub{2}          } & 155.86951062 & 0.200052 & 0.613923 \\
{CCl[\Sup{37}Cl]\Sub{3}                 } & 157.86656051 & 0.042661 & 0.130920 \\
{C[\Sup{37}Cl]\Sub{4}                   } & 159.86361040 & 0.003412 & 0.010470 \\
{[\Sup{13}C]Cl\Sub{4}                   } & 152.87876568 & 0.003650 & 0.011202 \\
{[\Sup{13}C]Cl\Sub{3}[\Sup{37}Cl]       } & 154.87581557 & 0.004671 & 0.014333 \\
{[\Sup{13}C]Cl\Sub{2}[\Sup{37}Cl]\Sub{2}} & 156.87286546 & 0.002241 & 0.006877 \\
{[\Sup{13}C]Cl[\Sup{37}Cl]\Sub{3}       } & 158.86991535 & 0.000478 & 0.001467 \\
{[\Sup{13}C][\Sup{37}Cl]\Sub{4}         } & 160.86696524 & 0.000038 & 0.000117 \\
\hline
  \end{tabular}
\end{table}

%\clearpage

\section{Results for the validation set}
Results for the validation set are given in
Fig.~\ref{fig:val-hist-likelihood-frag-att} and Fig.~\ref{fig:val-hist-ranking-frag-att}.
%%=============================================================================
%Results figures for validation set - 4 figures
%=============================================================================


%=============================================================================
\begin{figure}[htbp]
  \centering
\includegraphics[width=10cm]{val_hist_likelihood_frag_att.png}
\caption{Distribution of likelihood values of fragments (left) and maximal fragments (right)  assigned to a measured mass, for the validation set (23 compounds). A likelihood value of 100 indicates that the chemical formula of the fragment or maximal fragment is highly likely. Blue: distribution for correctly identified fragments/maximal fragments  assigned to a measured mass. Red: distribution for wrongly identified fragments/maximal fragments. }
\label{fig:val-hist-likelihood-frag-att}
\end{figure}

%In total, there were 457 reconstructed fragments, 411 correct and 46 wrong, and 47 maximal fragments, 25 correct and 22 wrong.

%=============================================================================
\begin{figure}[hbtp]
  \centering
\includegraphics[width=10cm]{val_hist_ranking_frag_att.png}
\caption{Distribution of ranking values for fragments and maximal fragments assigned to a measured mass, for the validation set (23 compounds). A ranking value of 1 means that the fragment/maximal fragments was ranked as most likely (maximum likelihood value within the set of fragments/maximal fragments). Blue: distribution of ranking for correctly identified fragments/maximal fragments  assigned to a measured mass. Red: distribution of ranking for wrongly identified fragments/maximal fragments.  }
\label{fig:val-hist-ranking-frag-att}
\end{figure}

\clearpage

\section{\textcolor{blue}{Testing the MOLGEN-MS commercial software}}

MOLGEN-MS is a commercial software aiming at reconstucting the correct chemical formula and structure of an unknown substance for which the EI spectrum is provided, with unit mass resolution. The MOLGEN-MS workflow is made of the following steps \citep{molgenms_manual}:
\begin{itemize}
	\item MSclass: module to identify which chemical classes are likely present or not in the EI mass spectrum. This module uses a pre-defined list;
	\item \textcolor{brown}{ElCoCo}: module to guess the most likely weight(s) of the molecular ion, with unit mass resolution. It can (or not) uses inputs form MSclass. Using the guessed molecular weight(s), all matching chemical formulae are generated, using a list of chemical elements that can be user-defined. 
	\item MOLGEN: using all generated chemical formulae, generates all possible chemical strucutures. These structures are then fragmented and the obtained fragments are compared to the measured ones. All candidate structures are ranked, the most likely first.
\end{itemize}


We used a 90-days free version kindly provided by Markus Meringer, version 1.0.1.5.
We first converted all our data into a compatible format (.TRA). All masses were converted to unit mass resolution.
We used the default settings in MOLGEN-MS and keeping user intervention at the minimum. 
We used the same chemical elements as in our software: H, C, N, O, F, S, Cl, Br, I. We do not use Si and P that occur very seldom in our type of samples.
We tested MOLGEN-MS using two different settings: with and without the MSclass module.
When using the MSclass module, the output was then directly used in the \textcolor{brown}{ElCoCo} module, without any user manipulation of the results.
For the \textcolor{brown}{ElCoCo} module, we used the default parameter for the confidence interval for guessing the molecular weight (98). We did not use a minimum match value to eliminate candidate formula with a match value lower than a threshold. We then checked if the correct molecular weight was listed within the solutions.

We do not include the following substances in the discussion below because their true molecular wieght is outside our detection mass range: C\Sub{6}F\Sub{14} in the training set and TCHFB in the validation set.

In MOLGEN-MS, when using MSclass followed by \textcolor{brown}{ElCoCo}, on the training set, only three substances have the correct molecular formula listed (COS, benzene and dichlorodifluoromethane). We actually obtain better results when not using the submodule MS-class.
When using \textcolor{brown}{ElCoCo} alone, with the default precision value for the molecular weight (98), and no minimum precision for the molecular formula, the correct molecular formula is listed in 15 cases of the training set (out of 35, this is 43\%), with rankings from 1 to 45. If a user manually puts in the correct molecular weight, then the correct molecular formula is listed in 28 cases (out of 35, this is 80\%). Two cases with no correct solution require the Sulphur atom to have a set valence of 6, which may not be the default setting in MOLGEN-MS. In 6 cases, the correct molecular formula was listed only if the correct number of each atom was given as input. We do not have an explanation for this.

MOLGEN-MS provides better results on the validation set: for 17 compounds out of 22 (77\%), the correct molecular formula is listed (without using MSclass), with ranking from 1 to 46. 
\textcolor{brown}{On} average, the correct molecular formula is listed using MOLGEN-MS-\textcolor{brown}{ElCoCo} in 56\% of the cases, in the worse conditions where no user intervention is provided at all. 

We provide all input data file in a MOLGEN-MS compatible format as zip file.

We believe that to identify the structure of an unknown compound, a promising setup may be to first run our ALPINAC software on the high resolution mass spectrum, and use the suggested molecular ion(s) together with the unit mass resolution spectrum as input to MOLGEN-MS, where the MOLGEN module would be used.


%%%%%%%%%%%%%%%%%%%%%%%%%%%%%%%%%%%%%%%%%%%%%%%%%%%%%%%%%%%%% 
%%                  The Bibliography                       %%
%%                                                         %%
%%  Bmc_mathpys.bst  will be used to                       %%
%%  create a .BBL file for submission.                     %%
%%  After submission of the .TEX file,                     %%
%%  you will be prompted to submit your .BBL file.         %%
%%                                                         %%
%%                                                         %%
%%  Note that the displayed Bibliography will not          %%
%%  necessarily be rendered by Latex exactly as specified  %%
%%  in the online Instructions for Authors.                %%
%%                                                         %%
%%%%%%%%%%%%%%%%%%%%%%%%%%%%%%%%%%%%%%%%%%%%%%%%%%%%%%%%%%%%%

% if your bibliography is in bibtex format, use those commands:
\bibliographystyle{bmc-mathphys} % Style BST file (bmc-mathphys, vancouver, spbasic).
\bibliography{ALPINAC_20210319}      % Bibliography file (usually '*.bib' )


\end{document}
